# Supplementary material for: Cervicovaginal microbiota and metabolome predict preterm birth risk in an ethnically diverse cohort
Source: JCI Insight. 2021 Aug 23;6(16):e149257. doi: 10.1172/jci.insight.149257 (PMC8410012; doi:10.1172/jci.insight.149257)
Supplement: Supplemental table 10 [file jciinsight-6-149257-s086.xlsx]

## Sheet: Legend
Table S10: Characterization of the 16S microbiome based on species-level composition by samples. Sequences were assigned to the vaginal database taxonomy by means of the Wang approach.

## Sheet: phylotype_table
Sample no.	100A	100B	101A	101B	102A	102B	103A	103B	104A	104B	105A	105B	106A	106B	107A	107B	108A	108B	109	10B	110A	110B	111A	111B	112A	112B	113A	113B	114A	114B	115A	115B	116A	116B	117A	117B	118A	118B	119A	119B	11A	11B	120A	120B	121A	121B	122A	122B	123A
Species
Lactobacillus_crispatus	0.956007	0.977373	0.0212598	0.00753104	0.00302255	0.0174532	0.96692	0.971803	0.0155979	0.000967961	0.000873649	0.00055098	0.00204607	0.00523288	0.00685482	0.00886732	0.00484675	0.000927873	0.000573753	0.000921214	0.000495898	0.000578321	0.342222	0.874193	0.952224	0.970389	0.869169	0.873337	0.0372958	0.0655648	0.981592	0.99474	0.986968	0.984313	0.00156369	0.00215026	0.0107398	0.0742867	0.0184464	0.0233662	0.000802354	0.00035917	0.985964	0.52811	0.991764	0.977648	0.0149105	0.00880489	0.000859207
Lactobacillus_iners	0.0135886	0.00365971	0.000314961	0.000441007	0.835369	0.80541	0.000151223	0.000381045	0.00449523	0.00132288	0.00582432	0.00794571	0.334433	0.528001	0.000187436	0.000700051	0.0101031	0.00451565	0.638014	0.507457	0.384726	0.35732	0.541749	0.00138005	0.000291825	0.0169378	0.0339305	0.0281099	0.00209587	0.00291669	0.0028534	0.000283229	0.00308851	0.00164647	0.997498	0.0122565	0.0480661	0.0383489	0.979128	0.96432	0.0173843	0.0251419	0.00019893	0.385457	0.00583549	0.00450902	0.968397	0.96828	0.54794
Lactobacillus_gasseri	0.0123056	0.00388975	0.945764	0.801717	0.00273004	6.45619e-05	0.000718309	0.00183594	0.000270797	0.731907	0.405555	0.388064	0.00402614	0.0377807	0.991405	0.983012	0.0417776	0.00989732	0.00792823	0.0084664	0.00396718	0.000537013	2.62985e-05	0.000489694	0.000125068	0.00122394	0.000391291	0.000385728	0.0139725	0.0151303	0.00025745	0.000121384	0.000301318	0.00713469	0.000178707	0.000172021	0.00105145	0.0047075	0.000213254	0.00318967	0.000267451	0.00431004	0.000154723	0.000277535	0.000124159	0.000423925	0.000782473	0.0013631	0.00203085
Lactobacillus_jensenii	0.00524883	8.36505e-05	0.000125984	0.00047493	0.156539	0.176469	0.0167101	0.0197797	0.000433276	9.67961e-05	3.6402e-05	5.79979e-05	0.000528018	0.00196697	0.000214213	0.00023335	6.8264e-05	0.000494866	0.325422	0.000745745	0.00279506	0.000247852	0.103563	0.0838267	0.0185934	0.000947568	0.0727522	0.0418033	0.0153697	0.000425351	0.00928965	0.00121384	0.00467043	0.000548822	8.93535e-05	8.60104e-05	7.51033e-05	0.000344451	0.000719731	0.00415399	0.980637	0.962754	0.00282923	0.0779478	0.000269012	0.0043934	0.00386889	0.00257884	0.440383
Gardnerella_vaginalis	0.00293546	0.000585554	0.0294803	0.154352	0.000536258	0.000107603	0.000869532	0.000519606	0.8431	0.24925	0.550726	0.0805591	0.116956	0.0542587	5.35533e-05	9.33402e-05	0.00819169	0.00420636	0.00678072	0.0702316	0.278649	0.310145	0.00336621	4.45177e-05	0.000125068	0.000434302	0.0143101	0.022999	0.358394	0.354317	0.000193087	0	7.53296e-05	4.57352e-05	0.000223384	0.000473057	0.22163	0.202939	0.000266567	0.00133521	5.34902e-05	0.00165218	0.000419964	0.00103085	0.00142783	0.00366117	0.0028256	0.00239464	0.000976372
Lactobacillus_acidophilus	0	0	0	0.000101771	0	0	0	0	0	0	3.6402e-05	0	6.60022e-05	0	0	4.66701e-05	0.0146085	0.00290734	0.00328604	0	0.000135245	4.13087e-05	0	0.0236834	0.0259724	3.9482e-05	0	0.0207811	5.37403e-05	0	0	0.000242768	0	0	0	0.89954	0.0259857	0.0215856	2.66567e-05	0	0	0	0.00282923	0	0	0.0082858	0	3.68406e-05	0
Megasphaera_OTU70	0	0	0	0	2.43754e-05	0	0	3.46404e-05	0.00314125	3.22654e-05	3.6402e-05	2.8999e-05	0.2483	0.161626	5.35533e-05	0.00014001	0	0	0.000730232	4.38673e-05	0.141601	0.162219	2.62985e-05	0	0	3.9482e-05	0	0	0.00322442	0.00297746	0.000128725	4.04613e-05	0	4.57352e-05	0	0.000430052	0.156741	0.148975	0	0	0	7.18339e-05	2.21034e-05	0	0	0	0.000999826	0.000884173	0
Atopobium_vaginae	0.000136081	4.18253e-05	0.00107087	0.0321257	2.43754e-05	0	0	0	0.000216638	0	0.0036402	0.0055968	0.0087123	0.00363704	0	0	0	0	0.000208638	0	0.0203318	0.0160691	0.000184089	4.45177e-05	0	7.8964e-05	0.000279494	0.00173578	0.0835125	0.14389	0.000107271	0	0	0	0	0.000258031	0.13421	0.139503	2.66567e-05	0.000296714	0	0	0	0	0	0	0.000652061	0.00151046	0.000195274
Lactobacillus_Lactobacillus_unclassified	7.77605e-05	2.09126e-05	9.44882e-05	0.000135694	0	2.15206e-05	0	3.46404e-05	0	0.000387184	0.00167449	0.312029	0.00250809	3.71126e-05	0.000455203	0	0.00102396	0.00167017	5.21594e-05	4.38673e-05	0.00216392	0	0	8.90353e-05	0.000208446	0	0.000363342	4.8216e-05	5.37403e-05	0	0	4.04613e-05	7.53296e-05	0	0	0.00137617	7.51033e-05	0.000172226	5.33134e-05	0.000148357	5.34902e-05	3.5917e-05	0	7.92959e-05	0	3.85386e-05	4.34707e-05	0	3.90549e-05
Sneathia_amnii	1.94401e-05	0.00715212	0.00015748	0	0	2.15206e-05	0	0	0.000541594	3.22654e-05	0	0	0.00105604	0.00452774	0	0	0	0	0.000104319	0.000131602	0.0429628	0.00640284	2.62985e-05	0	0.000166757	0	0	0.000337512	0.155095	0.0908428	4.29083e-05	0	0	0	0	8.60104e-05	0.079309	0.0839887	0	0	0	0	0	0	0	0	0.0010433	0.000810492	0
Streptococcus_agalactiae	0	0	0	0	0	0	0	6.92809e-05	0.000216638	0	3.6402e-05	5.79979e-05	0	0	8.03299e-05	0.000280021	0	0	0	0	0	0	0	0	8.33785e-05	0.000118446	0	4.8216e-05	0	0	0	0	7.53296e-05	4.57352e-05	0	0	0	0	0	7.41785e-05	0.000374432	0.000287336	6.63101e-05	0.000158592	0	0	0	0	0
Prevotella_timonensis	7.77605e-05	0.000167301	0	0	2.43754e-05	2.15206e-05	0.00215493	0	0.000487435	3.22654e-05	0.000254814	0.0452674	0.000462016	0.00159584	5.35533e-05	0.000373361	0	0	5.21594e-05	0.0670732	0.0184384	0.0267267	0.000184089	0	0	0.00181617	0	0.000675024	0.106567	0.0910859	6.43625e-05	4.04613e-05	0	0	0	0	0.00315434	0.00579827	7.99701e-05	0	0	0.000574671	2.21034e-05	0.00019824	0	3.85386e-05	0.000347766	0.000699971	0
Aerococcus_christensenii	0	4.18253e-05	0	0	4.87508e-05	0	0	0	0	0	0	2.8999e-05	0.0214507	0.00519577	0	0	0	6.18582e-05	0.000469435	0.0203983	0.0517537	0.0542796	0.00244576	0	0	0	0.000810531	9.6432e-05	0.0317605	0.0470924	6.43625e-05	0	0	0	0	0	0.0228314	0.0159596	0.000213254	0	0	0.000215502	0	0	0	0	0.000173883	0.000405246	3.90549e-05
Prevotella_amnii	1.94401e-05	0.000292777	3.14961e-05	0	0	0	0	0	0	0	3.6402e-05	0	0.0856049	0.0606049	0	4.66701e-05	0	0	0	0.0402702	0.000225408	0.000537013	0	0	0	0	0	0	0.00236457	0.00376739	0.000107271	0	0	0	4.46768e-05	0.000344042	0.135486	0.126816	0	0	0	0.000143668	0	0	0	0	0.000565119	0.000405246	0
Sneathia_sanguinegens	0	0	0	0	0	2.15206e-05	0	0	0.000162478	0	0	0	0.00660022	0.0118389	0	0	0	0	0	0.0635638	0.000135245	0.000206543	0	0	0	0	0	0	0.00150473	0.000425351	4.29083e-05	4.04613e-05	0	0	8.93535e-05	8.60104e-05	0.0736763	0.0479362	0	0	0	0.000610588	0	0	0	0	0.000217354	0.000368406	0
Lactobacillus_vaginalis	0.0035381	0.00194487	9.44882e-05	6.78472e-05	2.43754e-05	6.45619e-05	0.00177687	0.00426077	0.000162478	0	0	0	6.60022e-05	0	2.67766e-05	9.33402e-05	0	0	0.00599833	0	4.50816e-05	8.26173e-05	0.0035503	0.0144237	0.000500271	0.000236892	0	0.000144648	0.0306857	0.0382816	0.00315376	0.00218491	0.0045951	0.00557969	0	0	7.51033e-05	0.000229634	0.000133284	0.000370892	0.000160471	0.000718339	0.00671942	0.00507493	0	0	0.00369501	0.00795756	0.00453037
Prevotella_bivia	5.83204e-05	0.000543728	3.14961e-05	0	9.75015e-05	2.15206e-05	0.000151223	0	0	3.22654e-05	0.000291216	0.00359587	0	0	2.67766e-05	0.0018668	0	0	0	0.0214511	0.00815977	4.13087e-05	7.88955e-05	0	0	7.8964e-05	0.000167696	0.00385728	0.00204213	0.00164064	0.000107271	0	0	0	0	0	7.51033e-05	0	2.66567e-05	0	5.34902e-05	0.00046692	0	0.000118944	0	3.85386e-05	0	0.000110522	0
Bifidobacterium_breve	0	0	0	0	0	0	0	0	0	0	0	2.8999e-05	0	0	0	4.66701e-05	0.160011	0.272795	0.00208638	0	0	0	0	0.00120198	0.000250135	7.8964e-05	0	0	0	0.000911466	0	0	0	0	0	0.000430052	0.000675929	0.00080372	0	0.000222535	0	0	0	0	0	0	0	3.68406e-05	0
Parvimonas_OTU142	0	0.000188214	0	0	0	0	0	0	0.000433276	0	0	0	0.0215167	0.00835034	0	9.33402e-05	0	0	0	0	0.00951222	0.0148298	0.000157791	0	0	0	0	0	0.000268702	0.000850702	2.14542e-05	0	0	0	0	4.30052e-05	0.0205032	0.0276709	2.66567e-05	0	0	0	0	3.96479e-05	0	3.85386e-05	8.69414e-05	0.000147362	0
Lactobacillus_ultunensis	0	0	0	0	0	0	0	0	0	0	0	0	0	7.42253e-05	0	0	0	0	0	0	0	4.13087e-05	0	0	0	0	0	0	0	0	0	0	0	0	0	0	0	0	0	0	0	0	0	0	0	0	0	0	0
Lactobacillus_delbrueckii	0	2.09126e-05	0	0	0	0	0	0	0	0	0	0	0	0	0	0	0.736501	0.670914	0.00625913	0	0	4.13087e-05	0	0	0	0	2.79494e-05	0	0	0	0	0	0	0	0	0	0	0	0	0	0	0	0	0	2.06932e-05	0	0	0	0
Lachnospiraceae_BVAB1	0	0	0	0	0	0	0	0	0.000595754	0	0	0	0.0796647	0.0588978	0	0	6.8264e-05	0	0	0	0	0.000371778	0	0	0	0	0	0	0	0	2.14542e-05	0	0	0	0	0	0	0	0	0	0	0	0	0	0	0	0	0	0
Dialister_Dialister_unclassified	0	0	0	0	0	0	0	0	0.000216638	0	3.6402e-05	0	0.00996634	0.00853591	0	0	0	0	0	0.00491314	0.00559012	0.00417217	0	0	0	0	0	0	0.0211199	0.0117275	6.43625e-05	0	0	0	0	0	0.0143447	0.00660199	0	0	0	0.000143668	0	0	0	0	0.000173883	3.68406e-05	0
Dialister_micraerophilus	0	6.27379e-05	0	0	0	0	0.000151223	0	0.000108319	0	0	0.00130495	0.0151805	0.00493598	0	0.000373361	0.00273056	0.00964988	0.000208638	0.00666784	0.00180326	0.00322208	2.62985e-05	0	0	3.9482e-05	8.38481e-05	0.000144648	0.00209587	0.00455733	2.14542e-05	0	0	0	0	0.00240829	0.00398047	0.00476491	0	0	0	0.000107751	0	0	0	3.85386e-05	8.69414e-05	0	0
Clostridiales_BVAB2	0	0	0	0	0	0	0	0	0	0	0	0	0.00184806	0.000593802	0	4.66701e-05	0	0	5.21594e-05	0.00206177	0.0118114	0.019539	0	0	0	0	0	0	0.000322442	0.000303822	4.29083e-05	0	0	0	0	0	0.0185505	0.021356	0	0	0	0	0	0	0	0	8.69414e-05	0.000184203	0
Prevotella_OTU46	0	0	0	0	0	0	0	0	0.000324957	0	0	0	0	0	0	0	0	0	0	0.00236884	0	0	0	0	0	0	0	0	0	0	0	0	0	0	0	0	0	0	0	0	0	0	2.21034e-05	0	0	0	0	0	0
Tenericutes_OTU-M1	0	0	0	0	0	0	0	0	0	0	0	0	0	0	0	0	0	0	0	0	0	0	0	0	0	0	0	0	0	0	0	0	0	0	0	0	0	0	0	0	0	0	0	0	0	0	0	0	0
Coriobacteriaceae_OTU27	0	0	0	0	0	0	0	0	0	0	0	2.8999e-05	0.00178206	0.00055669	0	0	0	0	0	0.00267591	0.000901632	0.000743556	0	0	0	0	0	0	0.00220335	0.00206599	2.14542e-05	0	0	0	0	4.30052e-05	0.0216297	0.0191745	0	0	0	3.5917e-05	0	0	0	0	4.34707e-05	3.68406e-05	0
Fusobacterium_nucleatum	0	0	0	0	0	0	0.000529281	0	5.41594e-05	0	0.000327618	0.0682925	0.000528018	0	0	0	0	0	0	0	0.000721306	0	0	0	0	0.000473784	0.000251544	0	0	0	0	0	0	0	0	0	0	0	2.66567e-05	0	0	0	0	0.000158592	4.13864e-05	0	0.000130412	0	3.90549e-05
Megasphaera_OTU71	0	0	0	0	0	0	0	0	0	0	0	0	0.00996634	0	0	0	0	0	0	0	0	4.13087e-05	0	0	0	3.9482e-05	0	0.000144648	0.0849635	0.0979522	0	0	0	0	0	0	0	0	0	0	0	0	0	0	0	0	0.000391236	0.000331565	0
Prevotella_OTU48	0	8.36505e-05	0	0	0	0	0	0	0	0	0	0.00365387	0	0	0	0	0	0	0.000104319	0.00359712	0.00162294	0	2.62985e-05	0	0	3.9482e-05	0	4.8216e-05	0.00177343	0.00054688	0	0	0	0	0	0	0	0	0	0	0	7.18339e-05	0	3.96479e-05	0	0	0	0	0
Porphyromonas_uenonis	0	0	0	0	0	0	0	0	0.00097487	0	0.000109206	0.026766	0.000132004	3.71126e-05	0	4.66701e-05	6.8264e-05	0	0	0.0647921	0.000180326	0	0	0	4.16892e-05	0.00130291	0	0	0	0	0	0	0	0	0	0	0	0	0	0	0	0.000897924	0	0.000118944	0	0	0	0	0
Pseudomonas_gessardii	0	0	3.14961e-05	3.39236e-05	0	0	3.78058e-05	0	0	0	3.6402e-05	0	0	0	0	0	0	0	0	0	0	0	0	4.45177e-05	0	0	0	0	0	0	0	0	0	0	0	0	0	0	0	0	0	0	0	0	0	0	0	7.36811e-05	7.81097e-05
Lactobacillus_rhamnosus	0	0	0	0	0	0	0	0	0	0	0	0	0	0	0	0	0.0167247	0.0115675	0.000156478	0	0	0	0	0	0	0	0	0	0	0	0	0	0	0	0	0	0	0	0	0	0	0	0	0	0	0	0	0	0
Ureaplasma_parvum	0.00520995	0.000585554	0.00138583	0.00288351	0.00124314	2.15206e-05	0.000453669	0.000866011	0.038399	0.00874391	0.000254814	0	6.60022e-05	0.000222676	2.67766e-05	0	0.000273056	6.18582e-05	0.000208638	0.00149149	0	8.26173e-05	0.000289283	0	0	3.9482e-05	0.000195645	0.000289296	0	0	0.000943983	0	0	0	0	0.00202124	0	5.74086e-05	0.000186597	0.00229953	0	3.5917e-05	0.000530481	0.000118944	4.13864e-05	7.70772e-05	0	0.00180519	0
Prevotella_melaninogenica	0	0	0	0	0	0	0	0	0	0	0	0	0	0	0	0	0	0	0	0	0	0	0	0	0	0	0	0	0	0.00115452	0	0	0	0	0	0	0	0	0	0	0	0	0	0	0	0	0	3.68406e-05	3.90549e-05
Actinomyces_neuii	0	2.09126e-05	0	0	0	0	0.000113417	6.92809e-05	0	6.45307e-05	0	0.00234892	0	0	0	0.000373361	6.8264e-05	0	0	0.000307071	0	0	0	0	0	0	0	0.000192864	0.000107481	6.07644e-05	2.14542e-05	0	0	0	0	0.00266632	0	5.74086e-05	0	0	0	0	0	0	0	7.70772e-05	0	0	0
Lactobacillus_fermentum	1.94401e-05	0	0	0	0	0	0	0	0	0	0.0265371	0.00179794	0	0	0	0	0	0	0.000365116	0	0	0	2.62985e-05	0	0	0	0	0	0	0	0	0	0	0	0	0	0	0	0	0	0	0	2.21034e-05	0	0	0	0	0	0
Mobiluncus_mulieris	0	0	0	0	0	0	3.78058e-05	0	0.000920711	0	3.6402e-05	2.8999e-05	0	3.71126e-05	2.67766e-05	0	6.8264e-05	0	0	0.00114055	0	0	0	0	0	0	0	0	0	0	0	0	0	0	0	0	0	0	2.66567e-05	0	0	0	2.21034e-05	0	0	0	0	0	0
Prevotella_disiens	0	0.000460078	0	0	0	0	0.000831727	0	0.000324957	3.22654e-05	3.6402e-05	0.0104106	0.000132004	0.000371126	0	0	0	0	0.000104319	0	4.50816e-05	0	0.000210388	0	4.16892e-05	0.000947568	0	0.00024108	0.00816853	0	0.000150179	0	0	0	0	0	0	0	7.99701e-05	0	0	0	0	7.92959e-05	0	0	4.34707e-05	0	0
Prevotellaceae_OTU61	0	0	0	0	0	0	0	0	0	0	0	0	0.00640222	0.0281314	0	0	0	0	0	0	0	0	0	0	0	0	0	0	0	0	0	0	0	0	0	0	0	0	0	0	0	0	0	0	0	0	0	0	0
Prevotella_buccalis	0	0	0	0	0	0	0.000151223	0	0	0	0	0.000376986	0.000132004	3.71126e-05	0	0	0	0	0	0.0119319	0.00437291	0.0155321	7.88955e-05	0	0	0	0	4.8216e-05	0.00806105	0.00698791	0	0	0	0	0	0	0.000375516	0.00252598	2.66567e-05	0	0	0.000143668	0	0	0	0	4.34707e-05	0	0
Finegoldia_magna	0.000136081	0.000146388	0	0	2.43754e-05	4.30413e-05	0.00143662	0.000103921	0.000162478	0	0.00018201	0.00295789	6.60022e-05	0	2.67766e-05	0.00149344	0	0	0.000156478	0.00065801	4.50816e-05	0	2.62985e-05	0	0	0	8.38481e-05	0.000144648	0.000376182	0	0.000193087	4.04613e-05	7.53296e-05	4.57352e-05	0	8.60104e-05	0	0	5.33134e-05	0	5.34902e-05	0	2.21034e-05	0	0	0	0	0	0
Prevotella_denticola	0	0	0	0	0	0	0	0	0	0	0	0	0	0	0	0	0	0	0	0	0	0	0	0	0	0	0	0	0	0	0	0	0	0	0	0	0	0	0	0	0	0	0	0	0	0	0	0	0
Peptoniphilus_lacrimalis	0	0	0	0	0	2.15206e-05	0.000302446	0	0.000324957	3.22654e-05	0	0.00252291	0.000132004	0.000371126	0	0	0	0	0	0.00517635	0.00347128	0.00194151	0	0	0	7.8964e-05	0	4.8216e-05	0.00505159	0.00577262	0	0	0	0	0	0	0	0	0	0	5.34902e-05	3.5917e-05	2.21034e-05	3.96479e-05	0	0	8.69414e-05	7.36811e-05	0
Streptococcus_anginosus	0	0	0	0	0	2.15206e-05	0.000302446	0	5.41594e-05	0	0.000291216	0.00136295	0	0	2.67766e-05	0.00018668	0.000273056	0	5.21594e-05	0	9.01632e-05	4.13087e-05	0	0	0	0	0.000335392	0.000819672	0.000429923	0	2.14542e-05	4.04613e-05	0	0	0	0.0381886	0.000600826	0.000344451	0	0	0	0	0	0	0	0.000308309	4.34707e-05	0	0
Mycoplasma_hominis	0	2.09126e-05	0	0	0	0	0	0	0.000108319	0	0	0	0.00125404	0.000334014	0	0	0	0	5.21594e-05	0	0.000180326	0.000123926	0	0	4.16892e-05	0	0	0	0	0	0	0	0	0	0	0	0	0.000229634	0	0	0	0	0	0	0	0	0	0	0
Prevotella_OTU49	0	0	0	0	0	0	0	0	0.00146231	0	0	2.8999e-05	0.000990034	0.00282056	0	0	0	0	0	0	0	0	0	0	0	0	0	0	0	0	0	0	0	0	0	0	0	0	0	0	0	7.18339e-05	0	0	0	0	0	0	0
Prevotella_OTU47	0	0	0	0	0	0	0	0	0	0	0	0	0	0	0	0	0	0	0	0	0	0	0	0	0	0	0	0	0	0	0	0	0	0	0	0	0	0	0	0	0	0	0	0	0	0	0	0	0
Anaerococcus_OTU145	0	2.09126e-05	0	0	2.43754e-05	0	0.000453669	0	5.41594e-05	0	0	0.0108166	0	3.71126e-05	0	0	0	0	0	0.00210563	9.01632e-05	0	0.000105194	0	0	3.9482e-05	0	0	0	0	2.14542e-05	0	0	0	0	0	0	0	2.66567e-05	0	0	0	0	0	0	0	0	0	0
Dialister_OTU167	0	4.18253e-05	3.14961e-05	0	0	0	0	0	0	0	0	0	0.00198007	0.000148451	0	0	0	0	0	0.00478154	0.00180326	0.00123926	5.2597e-05	0	0	0	0	0	0.00779235	0.0052865	2.14542e-05	0	0	4.57352e-05	0	0	0.00405558	0.00246857	0	0	0	3.5917e-05	0	0	0	0	0	3.68406e-05	0
Streptococcus_Streptococcus_unclassified	0	0	0	0	0	0	0	0	0	0	3.6402e-05	0	0	0	0	0	0	0	0	0	0	0	0	0	0	0	0	9.6432e-05	0.000107481	0	0	0	0	0	4.46768e-05	0	0	0	0	0	0	0	0	0	0	0	0	0	3.90549e-05
Peptoniphilus_Peptoniphilus_unclassified	1.94401e-05	6.27379e-05	0	0	0	0	0.000756115	0	0.000216638	0	3.6402e-05	0.00162394	0	0	0	0.00014001	0	0	0	0.00482541	0	0	5.2597e-05	0	0	0	0	4.8216e-05	0.000913586	0	6.43625e-05	0	0	0	0	0.000344042	0	0	0	0	0	3.5917e-05	0	0	0	0	0	0	0
Megasphaera_Megasphaera_unclassified	0	0	0	3.39236e-05	0	0	0	0	0	0	3.6402e-05	0.0130495	0.000198007	0	0	0	0	0	0	0	0	0	0	0	0	7.8964e-05	0	0.000675024	0.00564273	6.07644e-05	0	0	0	0	0	0	0	0	0	0	0	0	0	0	0	0	4.34707e-05	0	0
Veillonella_montpellieriensis	3.88802e-05	0.000648291	0	0	0	0	0	0	0	0	0	0	0	0	0	0	0	0	0	0	0	0	0	0	0	0	0	0	0	0	4.29083e-05	0	0	0	0	0	0	0	0	0	0	0	0	0	0	0	0	0	0
TM7_OTU-H1	0	0	0	0	0	0	0	0	0.000108319	0	0	0	0.0134645	0.00679161	0	0	0	0	0	0	0	0	0	0	0	0	0	0	0	0	0	0	0	0	0	0	0	5.74086e-05	0	0	0	3.5917e-05	0	0	0	0	0	0	0
Fusobacterium_naviforme	0	0	0	0	2.43754e-05	0	0	0	0	0	0	0	0	0	0	0	0	0	0	0	0	0	0	0	0	0.000276374	0	0	0	0	0	0	0	0	0	0	0	0	0	0	0	0	0	0	0	0	0	0	0
Bifidobacterium_dentium	0	0	0	0	0	0	0	0	0	0	0	0	0	0	0	0	0	0	0.000208638	0	0	0	0	0	0	0	0	0.00096432	0.00327816	6.07644e-05	0	0	0	0	4.46768e-05	0.0321679	0.000375516	0.00040186	0	0	0	0	0	0	0	0.000308309	4.34707e-05	0	0
Peptoniphilus_indolicus	0	2.09126e-05	0	0	0	0	0.000226835	0	0	0	0	0	6.60022e-05	0.000853591	0	0	0	0	0	8.77347e-05	0.000676224	0.00185889	0	0	0	0	0	0	0	0	6.43625e-05	0	0	0	0	0	0	0	0	0	0	0	0	0	0	0	0	0	0
Alloscardovia_omnicolens	0	0	0	0	0	0	0	0	0	0	0	0	0	0	0	4.66701e-05	0	0	0	0	0	0	0	0	0	0	0	0	0	0.00279516	0	0	0	0	0	0	0	0	0	0	5.34902e-05	3.5917e-05	0	0	0	0	0	0.000110522	0
Lactobacillus_coleohominis	0	0	0	0	0	0	0	0	0	0	0	0	0	0	0	0	0	0	0	0	0	0	0.00126233	0	0	0	0.00617681	0.000578592	0.000107481	6.07644e-05	0	0	0	0	0	0	0	0	0	0	0	0	0	0	0	0	0	3.68406e-05	0
Lactobacillus_mucosae	0	0	0	0	0	0	0	0	0.0839471	0.00687252	0.000109206	0	0	0	0	0	0.000750904	0	0	0	0	0	0	0	0	0	0	0	0	0	0	0	0	0	0	0	0	0	0	0	0	0	0	0	0.000103466	0	0	0	0
Staphylococcus_aureus	0	0	0	0	0	0	0	0	0	0	0	0	0	0	0	0	0	0	0	0	0	0	0	0	0	0	0.000307443	0	0	0	0	0	0	0	0	0	0	0	0	0	0	0	0	0	0	0	0	0	0
Enterococcus_faecalis	0	0	0	0	2.43754e-05	0	0	0	0	0	0	0	0	0	0	0	0	0	0	0	0	0	0	0	0	0	0	0	0	0	0	0	0	0	0	0	0	0	0	0	0	0	0	0	0	0	0	0	0
Gemella_OTU86	0	0	0	0	0	0	0	0	0	0	0	0	0.000396013	0.000222676	0	0	0	0	0	0.00302685	0.000180326	0	0	0	0	7.8964e-05	0	0	0	0	0	0	0	0	0	0	0.00022531	0.000287043	0	0	0	0	0	0	0	0	0	0	0
Porphyromonas_Porphyromonas_unclassified	0	0	0	3.39236e-05	0	0	3.78058e-05	0	0.000324957	0	0	0.000260991	0	0	0	0	0	0	0	0.000921214	0	0	0	0	0	0	0	0	0	0	0	0	0	0	0	0	0	0	2.66567e-05	0	0	0	0	0	0	0	0	3.68406e-05	0
Mobiluncus_Mobiluncus_unclassified	0	0	0	0	2.43754e-05	0	0	0	0	0	0	2.8999e-05	0	7.42253e-05	0	0	0	0	0	0	0.000180326	0.000454395	0	0	0	0	0	0	0	0	0	0	0	0	0	0	0	0	0	0	0	0	0	0	0	0	0	0	0
Anaerococcus_tetradius	0	0	0	0	2.43754e-05	0	0	0	5.41594e-05	0	0	0	0	0	0	0	0	0	0	0.00307071	0	0	2.62985e-05	0	0	0	0	0.00024108	0	0	0	0	0	0	0	0	0.000150207	5.74086e-05	0	0	0	3.5917e-05	0	0	0	0	0	0	0
Bacteroidetes_unclassified_Bacteroidetes_unclassified	0	0	0	0	0	0	0	0	0	0	0	0	6.60022e-05	0.000259788	0	0	0	0	0	0	0	0	0	0	0.000458582	0.000355338	2.79494e-05	0	0.000214961	0	0	0	0	0	0.000178707	0.000344042	0.000150207	5.74086e-05	5.33134e-05	7.41785e-05	0	0	2.21034e-05	0.000118944	8.27729e-05	0	4.34707e-05	3.68406e-05	0.00101543
Bifidobacterium_Bifidobacterium_unclassified	0	0	0	0	0	0	0	0	0	0	3.6402e-05	0	0	0	0	0	0	0	0	0	0	0	0	0	0	0	0	0	0	0	0	0	0	0	0	0	0	0	0	0	0	0	0	0	0	0	0	0	3.90549e-05
Escherichia_Escherichia_unclassified	0	0	0	0	0	0	0	0	0	0	0	0	0	0	0	0	0	0	0	0	0	0	0	0	0	0	0	0	0	0	0	0	0	0	0	0	0	0	0	0	0	0	0	0	0	0	0	0	0
Lactobacillus_kitasatonis	0	0	0	0	0	0	0	0	0	0	0	0	0	0	0	0	0	0	0	0	0	0	0	0	0	0	0	0	0	0	0	0	0	0	0	0	0	0	0	0	0	0	0	0	0	0	0	0	0
Corynebacterium_OTU29	0	0	0	0	0	0	3.78058e-05	0	0	0	0	0	0	0	0	0.00018668	0	0	0	0	0	0	0	0	0	0	5.58987e-05	0	0.000161221	0	0	0	0	0	0	0	0	0	0	0	0	0	0	0	0	0	0	0	0
Dialister_OTU30	0	0	0	0	0	0	0	0	0	0	0	0	0	0.000296901	0	0	0	0	0	0	0	0	0	0	0	0	0	0	0.000107481	6.07644e-05	0	0	0	0	0	0	0	0	0	0	0	0	0	0	0	0	0	0	0
Bacillales_unclassified_Bacillales_unclassified	0	0	0	0	0	0	0	0	0	0	0	0	0	0	0	0	0	0	0	0	0	0	0	0	0	0	0	0	0	0	0	0	0	0	0	0	0	0	0	0	0	0	0	0	0	0	0	0	0
Shuttleworthia_satelles	0	0	0	0	0	0	0	3.46404e-05	0	0	0	0	0	0	0	0	0	0	0	0	0	0	0	0	0	0	0	0	0	0	0	0	0	0	0	0	0	0	0	0	0	0	0	0	0	0	0	0	0
Enterobacteriaceae_unclassified_Enterobacteriaceae_unclassified	0	0	0	6.78472e-05	0	0	0	0	0	0	0	0	0	0	0	0	0	0	0	0	0	0	0	0	0	0	0	0	0.000268702	6.07644e-05	0	0	0	0	0	0	0	0	0	0	0	0	0	0	0	0	0	0	3.90549e-05
Fusobacterium_gonidiaformans	0	0	0	0	0	0	0	0	0	0	0	0	0	0	0	0	0	0	0	0	0	0	0	0	0	0.00134239	0	0	0	0	4.29083e-05	0	0	0	0	0	0	0	0	0	0	0	0	0.000277535	0	0	0	0	0
Parvimonas_micra	0	0	0	0	0	0	0	0	0	0	0	0	0	0	0	0	0	0	0	0.0286454	0	0	0	0	0	0.000276374	0	0	0	0	0	0	0	0	0	0	0	0	0	0	0	0.000395087	0	3.96479e-05	2.06932e-05	0	0	0	0
Peptostreptococcus_anaerobius	0	4.18253e-05	0	0	0	0	0	0	0	0	0	0	0	0	0	0	0	0	0	0.00464994	0	0	7.88955e-05	0	0	7.8964e-05	0	0	0	0	0	0	0	0	0	0.000129016	0	0	0	0	0	3.5917e-05	0	0	0	0	0	0	0
Porphyromonas_gingivalis	1.94401e-05	0	0	0	0	0	0	0	0	0	0	0	0	0	0	0	0	0	0	0	0	0	0	0	0	0.000947568	0.000139747	0	0	0	0	0	0	0	0	0	0	0	0	0	0	0	0	0.00019824	0	0	0	0	0
Bifidobacterium_longum	0	0	0	0	0	0	0	0	0	0	0	0	0	0	0	0	0	0	0	0	0	4.13087e-05	0	0	0	0	0	0	0	0	2.14542e-05	0	0	0	0	8.60104e-05	0.00045062	0.000287043	0	0	0	0	0	0	0	0	0	0	0
Atopobium_rimae	0	0	0	0	0	0	0	0	0	0	0	0	0	0	0	0	0	0	0	0	0	0	0	0	0	0	0	0	0	0	0	0	0	0	0	0	0	0	0	0	0	0	0	0	0	0	0	0	0
Lachnospiraceae_OTU33	0	0	0	0	0	0	0	0	0	0	0	5.79979e-05	0	0	0	0	0	0	0	0	0	0	0	0	0	0	0	0	5.37403e-05	0	0	0	0	0	0	0	0	0	0	0	0	0	0	0	0	0	0	0	0
Campylobacter_ureolyticus	0	0	0	0	0	2.15206e-05	0.000378058	0	0.000108319	0	0.000109206	0.00147895	0	0	0	0	0	0	0	0.00065801	4.50816e-05	0	2.62985e-05	0	0	0	0	4.8216e-05	0	0	0	0	0	0	0	0	0	0	0	0	0	7.18339e-05	0	0	0	0	0	0	0
Peptoniphilus_harei	0	0	0	0	0	0	0.000151223	0	0	0	3.6402e-05	2.8999e-05	0	0	0	0	0	0	0	0.00223723	0	0	0	0	0	0	0	0	5.37403e-05	0	0	0	0	0	0	0	0	0	2.66567e-05	0	0	0	0	0	0	0	0	0	0
Lachnospiraceae_indoligenes	0	0	0	0	0	0	0	0	0.000108319	0	0	0	0	0	0	0	0	0	0	0.0134234	0	0	0	0	0	0.000118446	0	4.8216e-05	0	0	0	0	0	0	0	0	0	0	0	0	0	0.000107751	0	3.96479e-05	0	0	0	0	0
Prevotella_Prevotella_unclassified	0	0	0	0	0	0	0	0	0.000541594	0	0	2.8999e-05	0	0	0	0	0	0	0	8.77347e-05	4.50816e-05	4.13087e-05	0	0	0	0	0	0	0	0	0	0	0	0	0	0	0	0	0	0	0	0	0	0	0	0	0	0	0
Dialister_propionicifaciens	0	6.27379e-05	0	0	0	0	0.000869532	0	0.000108319	0	3.6402e-05	0.00113096	0	0	0	4.66701e-05	6.8264e-05	0	0	0.00065801	0	0	0	0	0	0	0	0.000192864	5.37403e-05	0	4.29083e-05	0	0	0	0	0	0	5.74086e-05	0	0	0	3.5917e-05	0	0	0	0	0	0	0
Firmicutes_unclassified_Firmicutes_unclassified	0	0	0	0	0	0	0	0	0	0	7.2804e-05	0.000115996	0	0	0	0	0	0	0	0	0	0	0	0	0	0	0	0	0	0	0	0	0	0	0	0	0	0	0	0	0	0	0	0	0	0	0	0	0
Scardovia_wiggsiae	0	0	0	0	0	0	0	0	0	0	0	0	0	0	0	0	0	0	0	0	0	0	0	0	0	0	0	0	0	0	0	0	0	0	0	0	0	0	0	0	0	0	0	0	0	0	0	0	0
Clostridiales_BVAB3	0	0	0	0	0	0	0	0	0	0	0	0	0.000198007	0.000111338	0	0	0	0	0	0	0	8.26173e-05	0	0	0	0	0	0	0	0	0	0	0	0	0	0	0	0	0	0	0	0	0	0	0	0	0	0	0
Clostridiales_OTU17	0	0.00138023	9.44882e-05	0	0	0	0	0	0	0	0	0	0	0	0	0	0	0	0	0	0	0	0	4.45177e-05	0	0	0	0	0	0	0	0.00097107	0	0	0	0	0	5.74086e-05	0	7.41785e-05	0	0	0	0	0	0	0	0	0
Porphyromonas_asaccharolytica	0	0	0	0	0	0	0	0	0	0	0	0	0	0	0	0	0	0	0	0.000877347	0	0	0	0	0	0	0	0	0	0	0	0	0	0	0	0	0	0	0	0	0	0	0	0	0	0	0	0	0
Escherichia_coli	0	0	0	0	0	0	0	0	0	0	0	0	0	0	0	0	0	0	0	0	0	0	0	0	0	0	0	0	0.000161221	0	0	0	0	0	0	0	0	0	0	0	0	0	0	0	0	0	4.34707e-05	0	0
Bacteria_unclassified_Bacteria_unclassified	0	0	0	0	0	0	0	0	0.000216638	3.22654e-05	0	0.00144995	6.60022e-05	0	0	0	6.8264e-05	0	0	4.38673e-05	4.50816e-05	0	0	0	0.000250135	3.9482e-05	0	4.8216e-05	0.000214961	6.07644e-05	0	0	7.53296e-05	0.000137206	0	4.30052e-05	0	0	2.66567e-05	0	0	0	4.42067e-05	0	0.000103466	3.85386e-05	0	7.36811e-05	0.000117165
Prevotella_corporis	0	2.09126e-05	0	0	0	0	0.000907338	3.46404e-05	0.000108319	0	0	2.8999e-05	0	0	0	0	0	0	0.000104319	0.000438673	0	4.13087e-05	0	0	0	0	0	0	0	0	0	0	0	0	0	0	0	0	0	0	0	0	0	0	0	0	0	0	0
Bifidobacterium_bifidum	0	0	0	0	0	0	0	0	0	0	0	0	0	0	0	0	0	0.0100829	0.000104319	0	0	0	0	0	0	0	0	0	0	0	0	0	0	0	0	0	0	0	0	0	0	0	0	0	0	0	0	0	0
Actinobaculum_schaalii	0	0	0	0	0	0	0	0	0	0	0	0.000260991	0	0	0	4.66701e-05	0	0	0	0	0	0	0	0	0	0	0	0	0	0	0	0	0	0	0	0.000129016	0	0	0	0	0	0	0	0	0	0	0	3.68406e-05	0
Arcanobacterium_Arcanobacterium_unclassified	0	0	0	0	0	0	0	0	0	0	0	0	6.60022e-05	7.42253e-05	0	0	0	0	0	0	0	0	0	0	0	0	0	0	0	0	0	0	0	0	0	0	0	0	2.66567e-05	0	0	0	0	0	0	0	0	0	0
Peptoniphilus_OTU42	0	0	0	0	0	0	0.000113417	0	0	0	0	0.00147895	6.60022e-05	0	0	0	0	0	0	0.00100895	0	0	0	0	0	0	0	4.8216e-05	0	0	0	0	0	0	0	0	0	0	0	0	0	0	0	0	0	0	0	0	0
Clostridiales_unclassified_Clostridiales_unclassified	1.94401e-05	2.09126e-05	0	0	0	0	0	0	0	0	0	0.00028999	0	0	0	0	6.8264e-05	0	0	0.00368486	0	0	2.62985e-05	0	0	0	0	0.000192864	0	0	0	0	0	0	0	0	0	0	0	0	0	3.5917e-05	0	0	0	0	0	0	7.81097e-05
Pseudomonas_aeruginosa	0	0	0	0	0	0	0	0	0	0	0	0	0	0	0	0	0	0	0	0	0	0	0	0	0	0	0	0	0	0	0	0	0	0	0	0	0	0	0	0	0	0	0	0	0	0	0	0	0
Anaerococcus_Anaerococcus_unclassified	5.83204e-05	4.18253e-05	0	0	0	0	0	0	0	3.22654e-05	0	0.000521981	0	0	0	0	6.8264e-05	6.18582e-05	0	0	0	0	0	0	0	0	0	0	0	0	2.14542e-05	0	0	0	0	0	0	0	0	0	0	0	0	0	0	0	0	0	0
Porphyromonadaceae_OTU134	0	2.09126e-05	0	0	0	0	0	0	0.000216638	0	0	2.8999e-05	0	0	0	0	0	0	0	0	0	0	0	0	0	0	0	0	0.000483663	0	0	0	0	0	0	0	0	0	0	0	0	0	0	0	0	0	0	0	0
Dialister_invisus	0	0	0	0	0	0	0	0	0	0	0	0	0	3.71126e-05	0	0	0	0	0	0.000131602	0	0	0	0	0	0	0	0	0	0	0	0	0	0	0	0	0	0	0	0	0	0	0	0	0	0	0	3.68406e-05	0
Lactobacillus_pentosus	0	0	0	0	0	0	0	0	0	0	0	0	0	0	0	0	0	0	0	0	0	0	0	0	0	0	0	4.8216e-05	0	0	0	0	0	0	0	0.00339741	0	0	0	0	0	0	0	0	0	0	0	0	0
Actinomyces_hongkongensis	0	0	0	0	0	0	0	0	0	0	0	0	0.000726025	0.000111338	0	0	0	0	0	0	0	4.13087e-05	0	0	0	0	0	0	0.000161221	0.000182293	0	0	0	0	0	0	0.000525723	0.000861129	0	0	0	0	0	0	0	0	0	7.36811e-05	0
Bulleidia_extructa	0	0	0	0	0	0	0	0	0	0	0	0	0	0	0	0	0	0	0	0	0	0	0	0	0	0	0	0	0	0	0	0	0	0	0	0	0	0	0	0	0	0	0	0	0	0	0	0	0
Clostridium_colicanis	0	0	0	0	0	0	0	0	0	0	0	0	0	0	0	0	0	0	0	0	0	0	0	0	0.000416892	0	0	0	0	0	0	0	0	0	0	0	0	0	0	0	0	0	2.21034e-05	0	0	0	0	0	0
Corynebacterium_Corynebacterium_unclassified	5.83204e-05	2.09126e-05	0	0	0	4.30413e-05	7.56115e-05	0	5.41594e-05	0	0.000145608	2.8999e-05	0	7.42253e-05	0	4.66701e-05	0	0	0	0.000131602	0	0	0	0	4.16892e-05	0	0	0	5.37403e-05	6.07644e-05	2.14542e-05	0	0	4.57352e-05	0	0	0	0	0	0	0	0	0	3.96479e-05	0	0	0	0	0
Proteobacteria_unclassified_Proteobacteria_unclassified	0	0	3.14961e-05	0	0	4.30413e-05	0	0	0	3.22654e-05	3.6402e-05	0	0	0	0	0	6.8264e-05	0	0	0.000131602	0	0	0	0	8.33785e-05	0	2.79494e-05	0	0.000214961	6.07644e-05	0	0	0	9.14704e-05	0	0	0	0	0	0	0	0	0	0	4.13864e-05	3.85386e-05	4.34707e-05	3.68406e-05	0.000234329
Prevotella_bergensis	0	0	0	0	0	0	7.56115e-05	0	5.41594e-05	0	0	0.000347987	0	0	0	0	0	0	0	0.00162309	0	0	0	0	0	7.8964e-05	0	0	0	0	0	0	0	0	0	0	0	0	0	0	0	3.5917e-05	0	0	0	0	0	0	0
Streptococcus_salivarius	0	0	0	0	0	0	3.78058e-05	0	0	0	0	0	0	0	0	0	0	0	0	0	0	0	0	0	0	0	0	0	0	0	4.29083e-05	0	0	0	0	0	0	0	0	0	0	0	0	0	0	0	0	0	0
Anaerococcus_hydrogenalis	3.88802e-05	4.18253e-05	0	0	0	0	0.000189029	0	0	0	0.000254814	5.79979e-05	0	0	0	4.66701e-05	6.8264e-05	0	0	0	0	0	0	0	0	0	0	0	0.000107481	0	2.14542e-05	0	0	0	0	4.30052e-05	0	0	0	0	0	0	0	0	0	0	0	0	0
Bulleidia_OTU94	0	0	0	0	0	0	0	0	0	0	0	0	0.000132004	3.71126e-05	0	0	0	0	0	0	0	0	0	0	0	0	0	0	0	0	0	0	0	0	0	0	0.000150207	0.000172226	0	0	0	0	0	0	0	0	0	0	0
Prevotella_copri	0	0	0	0	0	0	0.000151223	0	0	0	0	0	0	0	0	0	0	0	0	0	0	0	0	0	0	0	0	0	0	0	0	0	0	0	0	0	0	0	0	0	0	0	0	0	0	0	0	0	0
Staphylococcus_epidermidis	0	0	0	0	2.43754e-05	0	3.78058e-05	0	0	0	0.00054603	2.8999e-05	0	0	0	0	0	0	5.21594e-05	0	0	0	0	0	0	0	0	0	0.000268702	0	2.14542e-05	0	0	0	0	0	0	0	2.66567e-05	0	0	0	0	0	2.06932e-05	0	0	0	0
Dialister_pneumosintes	0	0	0	0	0	0	0	0	0	0	0	0	0	0	0	0	0	0	0	8.77347e-05	0	0	0	0	0	0	0	0	0	0	0	0	0	0	0	0	0	0	0	0	0	0	0	7.92959e-05	0	0	0	0	0
Porphyromonas_bennonis	0	0	0	0	0	0	0.000113417	0	0	0	0	0	0	0	0	0	0	0	0	8.77347e-05	0	0	0	0	0	0	0	4.8216e-05	0	0	0	0	0	0	0	0	0	0	0	0	0	0	0	0	0	0	0	0	0
Solobacterium_moorei	0	0	0	0	0	0	0	0	0	0	0	0	0	0	0	0	0	0	0	0.00223723	0	0	5.2597e-05	0	0	0.00019741	0	0	0	0	0	0	0	0	0	0	0	0	0	0	0	0	0	0	0	0	0	0	0
Corynebacterium_tuberculostearicum	1.94401e-05	4.18253e-05	0	0	2.43754e-05	0	3.78058e-05	0	0	0	0	2.8999e-05	0	0.000185563	0	0	0	0	0	0	0	0	0	0	0	0	0	0	0	0	0	0	0	0	0	0	0	0	0	0	0	0	0	0	0	0	0	0	0
Prevotella_tannerae	0	0	0	0	0	0	0	0	0	0	0	0	0	0	0	0	0	0	0	0	0	0	0	0	0	0	0	0	0	0	0	0	0	0	0	0	0	0	0	0	0	0	0	0	0	0	0	0	0
Porphyromonas_somerae	0	0	0	0	0	0	0	0	0	0	0	0	0	0	0	0	6.8264e-05	0	0	0	0	0	0	0	0	0.000118446	0	0	0	0	0	0	0	0	0	0	0	0	0	0	0	0	0	0	0	0	0	0	0
Propionibacterium_lymphophilum	0	0	0	0	0	0	3.78058e-05	0	0	0	0	8.69969e-05	0	0	0	4.66701e-05	0	0	0	0.000965082	0	0	0	0	0	0	0	0	0	0	0	0	0	0	0	0	0	0	0	0	0	7.18339e-05	0	0	0	0	0	0	0
Staphylococcus_haemolyticus	0	0	0	0	0	0	0	0	0	0	7.2804e-05	0	0	0	0	0	0	0	0	0	0	0	0	0	0	0	0	0	0	0	0	0	0	0	0	0	0	0	0	0	0	0	0	0	0	0	0	0	0
Actinomycetales[G-1]_OTU158	0	0	0	0	0	0	0.000113417	0.000103921	0.000108319	0	0	8.69969e-05	0	0	0	0	0	0	0	0.000526408	0	0	0	0	0	0	0	0	0.000376182	0	0	0	0	0	0	0	0	0	0	0	0	0	0	0	0	0	0	0	0
Bifidobacterium_suis/Bifidobacterium	0	0	0	0	0	0	0	0	0	0	0	0	0	0	0	0	0	0	0	0	0	0	2.62985e-05	0.000489694	0	0	0	0	0	0	0	0	0	0	0	0	0	0	0	7.41785e-05	0	0	0	0	0	0	0	0	0
Parvimonas_OTU144	0	0	0	0	0	0	0	0	0	0	0	0	0	0	0	0	0	0	0	0	0	0	0	0	0	0	0	0	0	0	0	0	0	0	0	0	0	0	0	0	0	0	0	0	0	0	0	0	0
Atopobium_parvulum	0	0	0	0	0	0	0	0	0	0	0	0	0	0	0	0	0	0	0	0	0	0	0	0	0	0	0	0	0	0	0	0	0	0	0	0	0	0	0	0	0	0	0	0	0	0	0	0	0
Bacteroides_coagulans	0	0	0	0	0	0	0.000302446	0	0	0	0	0	0	0	2.67766e-05	0	0	0	0	0	0	0	0	0	0	0	0	0	0	0	0	0	0	0	0	0	0	0	0	0	0	0	0	0	0	0	0	0	0
Atopobium_OTU7	0	0	0	0	0	0	0	0	0	0	0	0	0	0	0	0	0	0	0	0.00236884	0	0	0	0	0	0	0	0	5.37403e-05	0	0	0	0	0	0	0	0	0	0	0	0	0	0	3.96479e-05	0	0	0	0	0
Varibaculum_cambriense	0	4.18253e-05	0	0	0	2.15206e-05	7.56115e-05	0	0	0	0	0.000144995	0	0	0	0	0	0	0	0.000438673	0	0	0	0	0	0	0	0	0	0	0	0	0	0	0	0	0	0	0	0	0	0	0	0	0	0	0	0	0
Streptococcus_constellatus	0	0	0	0	0	0	0	0	0	0	0	0	0	0	0	0	0	0	0	0	0	0	0	0	0	0	0	0	0	0	0	0	0	0	0	0	0	0	0	0	0	0	0	0	0	0	0	0	0
Peptostreptococcaceae_unclassified_Peptostreptococcaceae_unclassified	0	0	0	0	0	0	0	0	0	0	0	0	0	0	0	0	6.8264e-05	0	0	0.00065801	0	0	0	0	0	0	0	0	0	0	0	0	0	0	0	0	0	0	0	0	0	0	0	0	0	0	0	0	0
Bacteroides_fragilis	0	0	0	0	0	0	0	0	0	0	0	0	0	0	0	0	0	0	0	0	0	0	0	0	0	0	0	0	0	0	0	0	0	0	0	0	0	0	0	0	0	0	0	0	0	0	0	0	0
Fusobacterium_Fusobacterium_unclassified	0	0	0	0	2.43754e-05	0	0	0	0	0	0	0	0	0	0	4.66701e-05	0	0	0	0	0	0	0	0	0	0.00039482	5.58987e-05	0	0	0	0	0	0	0	0	4.30052e-05	0	0	0	0	0	0	0	0	0	0	0	0	0
Veillonella_atypica	0	0	0	0	4.87508e-05	0	0.000302446	0	0	0	0.00112846	0	0	0	0	0	0	0	0	0	0	0	0	0	0	0	0	0	0	0	0	0	0	0	4.46768e-05	0	0	0	0	0	0	0	0	0	0	0	0	0	0
Lactobacillus_frumenti	0	0	0	0	0	0	0	0	0	0	0	0	0	0	0	0	0	0	0	0	0	0	0	0	0	0	0	0	0	0	0	0	0	0	0	0	0	0	0	0	0	0	0	0	0	0	0	0	0
Anaerococcus_lactolyticus	0	0	0	0	0	0	0	0	0	0	0	2.8999e-05	0	0	0	0	0	0	0	0.000438673	0	0	0	0	0	3.9482e-05	0	0	0	0	0	0	0	0	0	0	0	0	0	0	0	0	0	0	0	0	0	0	0
Corynebacterium_aurimucosum	0	2.09126e-05	0	0	0	0	0	0	0	0	0	0	0	3.71126e-05	0	0	0.000204792	0	0	0	0	0	0	0	0	0	0	0	0	0	0	0	0	0	0	0	0	0	0	0	0	0	0	0	0	0	0	0	0
Clostridium_perfringens	0	0	0	0	0	0	0	0	0	0	0	0	0	0	0	0	0	0	0	0	0	0	0	0	0	0	0	0	0	0	0	0	0	0	0	0	0	0	0	0	0	0	0	0	0	0	0	0	0
Actinomyces_turicensis	0	0	0	0	0	0	3.78058e-05	0	0	0	0	0	0	0	0	0	0	0	0	0.000965082	0	0	0	0	0	3.9482e-05	0	0	0	0	0	0	0	0	0	0	0	0	0	0	0	3.5917e-05	0	0	0	0	0	0	0
Lactobacillus_reuteri	0	0	0	0	0	0	0	0	0	0	0	0	0	0	0.000428426	0.000840062	0	0	0	0	0	0	0	0	0	0	0	0	0	0	0	0	0	0	0	0	0	0	0	0	0	0	0	0	0	0	0	0	0
Actinomyces_radingae	0	0	0	0	0	0	0	0	0	0	0	5.79979e-05	0	0	0	0	0	0	0	0.000394806	0	0	0	0	0	0	0	0	0	0	0	0	0	0	0	0	0	0	0	0	0	0	0	0	0	0	0	0	0
Staphylococcus_hominis	1.94401e-05	2.09126e-05	0	0	0	0	0	0	0	0	0	0	0	0	0	0	0	0	0	0	0	0	0	0	0	0	0	0	0	0	0	0	0	0	0	0	0	0	0	0	0	0	0	0	2.06932e-05	0	0	0	0
Arcanobacterium_phocae	0	0	0	0	0	0	0	0	0	0	3.6402e-05	0.000173994	0	0	0	0	0	0	0	0.00065801	0	0	0	0	0	0	0	0	0	0	0	0	0	0	0	0	0	0	0	0	0	0	0	0	0	0	0	0	0
Lactobacillus_salivarius	0	0	0	0	0	0	0	0	0	0	0	0	0	0	0	0	0	0	0	0	0	0	0	0	0	0	0	0	0	0	0	0	0	0	0	0	0	0	0	0	0	0	0	0	0	0	0	0	0
Campylobacter_hominis	0	0	0	0	0	0	3.78058e-05	6.92809e-05	0	0	0	0	0	0	0	0	0	0	0	0	0	0	0	0	0	0	0	9.6432e-05	0	0	0	0	0	0	0	0	0	0	0	0	0	0	0	0	0	0	0	0	0
Corynebacterium_sundsvallense	0	0	0	0	0	0	0	0	0.000162478	3.22654e-05	0	0	0	0	0	0	0	6.18582e-05	0	0	0	0	0	0	0	0	0	0	0	0	0	0	0	0	0	0	0	0	0	0	0	0	0	0	0	0	0	0	0
Anaerococcus_OTU149	0	0	0	0	0	0	0	0	0	0	0	0	0	0	0	0	0	0	0	0.000175469	0	0	0	0	0	0	5.58987e-05	0	0	0	0	0	0	0	0	0	0	0	0	0	0	0	0	0	0	0	0	0	0
Veillonella_dispar	0	0	0	0	0	0	0	0	0	0	0	0	0	0	0	0	0	0	0	0	0	0	0	0	0	0	0	4.8216e-05	0	0	0	0	0	0	0	0	0	0	0	0	0	0	0	0	0	0	0	0	0
Mogibacterium_vescum	0	0	0	0	0	0	0	0	0	0	0	0.000318989	0	0	0	0	0	0	0	0.000965082	0	0	0	0	0	0	0	0	0	0	0	0	0	0	0	0	0	0	0	0	0	0	0	0	0	0	0	0	0
Bacteroides_Bacteroides_unclassified	0	0	0	0	0	0	0	0	0	0	0	0	0	0	0	0	0	0	0	0	0	0	0	0	0	0	0	0	0	0	0	0	0	0	0	0	0	0	0	0	0	0	0	0	0	0	0	0	0
Campylobacter_Campylobacter_unclassified	0	0	0	0	0	0	0	0	0	0	0	0	0	0	0	0	0	0	0	0	0	0	0	0	0	0	0	0	0	0	0	0	0	0	0	0	0	0	0	0	0	0	0	0	0	0	0	0	0
Aerococcus_urinae	0	0	0	0	0	0	3.78058e-05	0	0	0	0	0	0	0	0	0	0	0	0	0	0	0	0	0	0	0	0	0	0	0	0	0	0	0	0	0	0	0	0	0	0	3.5917e-05	0	0	0	0	0	0	0
Granulicatella_elegans	0	0	0	0	0	0	0	0	0	0	0	0	0	0	0	0	0	0	0	0	0	0	0	0	0	0	0	0	0	0	0	0	0	0	0	0	0	0	0	0	0	0	0	0	0	0	0	0	0
Rhizobiales_unclassified_Rhizobiales_unclassified	0	0	0	0	0	0	0	0	5.41594e-05	0	3.6402e-05	0	0	0	0	4.66701e-05	0	0	5.21594e-05	0	0	0	0	0	0	3.9482e-05	0	0	5.37403e-05	0	0	0	0	0	0	0	0	0	0	0	0	0	0	0	4.13864e-05	0	0	0	0
Actinobaculum_massiliense	0	0	0	0	0	0	0	0	0	0	0	0	0	0	0	0	0	0	0	0.000877347	0	0	0	4.45177e-05	0	0	0	0	0	0	0	0	0	0	0	0	0	0	0	0	0	3.5917e-05	0	0	0	0	0	0	0
Bacteroidales_unclassified_Bacteroidales_unclassified	0	0	0	0	0	0	0	0	0	0	0	0	0	0	0	0	6.8264e-05	0	0	0	0	0	0	0	0	0	0	0	0	0	0	0	0	0	0	0	0	0	0	0	0	0	0	0	0	0	0	0	0
Betaproteobacteria_unclassified_Betaproteobacteria_unclassified	0	0	0	0	0	0	3.78058e-05	0	0	0	0	0	0	0	0	0	0	0	0	4.38673e-05	0	0	0	0	0	0	0	0	0	0	0	0	0	0	0	0	0	0	0	0	0	0	0	0	0	0	0	0	0
Corynebacterium_riegelii	0	0	0	0	0	0	0	0	5.41594e-05	3.22654e-05	0	0	0	0	0	0	0.000273056	6.18582e-05	0	0	0	0	0	0	0	0	0	0	0	0	0	0	0	0	0	0	0	0	0	0	0	0	0	0	0	0	4.34707e-05	0	0
Atopobium_Atopobium_unclassified	0	0	0	0	0	0	0.000302446	0	0	0	0	2.8999e-05	0	0	0	0	0	0	0	4.38673e-05	0	0	0	0	0	0	0	0	0	0	0	0	0	0	0	0	0	0	0	0	0	0	0	0	0	0	0	0	0
Clostridiales_OTU22	0	2.09126e-05	0	0	0	0	3.78058e-05	0	0	0	0	0	0	0	0	0	0	0	0	0.000570275	0	0	0	0	0	0	0	0	5.37403e-05	0	0	0	0	0	0	0	0	0	0	0	0	0	0	0	0	0	0	0	0
Veillonella_Veillonella_unclassified	0	0	0	0	0	0	0	0	0	0	0	0	0	0	0	0	0	0	0	0	0	0	0	0	0	0	0	0	0	0	0	0	0	0	0	0	0	0	0	0	0	0	0	0	0	0	0	0	0
Taylorella_equigenitalis	0	0	0	0	0	0	0	0	0	0	0	0	0	0	0	0	0	0	0	0	0	0	0	0	0	0	0	0	0	0	0	0	0	0	0	0	0	0	0	0	5.34902e-05	0	2.21034e-05	0	0	0	0	0	0.000468658
Gemella_haemolysans	0	0	0	0	0	0	0	0	0	0	0	0	0	0	2.67766e-05	0	0	0	0	0	0	0	0	0	0	0	0	0	0	0	0	0	0	0	0	0	0	0	0	0	0	0	0	0	0	0	0	0	0
Facklamia_miroungae	0	0	0	0	0	0	3.78058e-05	0	5.41594e-05	0	0	0	0	0	0	0	0	0	0	0	0	0	0	0	0	0	0	0	0	0	0	0	0	0	0	0	0	0	0	0	0	0	0	0	0	0	0	0	3.90549e-05
Peptostreptococcus_stomatis	0	0	0	0	0	0	0	0	0	0	0	0	0	0	0	0	0	0	0	0	0	0	0	0	0	0	0	0	0	0	0	0	0	0	0	0	0	0	0	0	0	0	0	0	0	0	0	0	0
Anaerococcus_OTU5	1.94401e-05	0	0	0	0	2.15206e-05	0	0	0	0	0	0	0	0	0	0	0	0	0	0	0	0	0	0	0	0	0	0	0	0	0	0	0	0	0	0	0	0	0	0	0	0	0	0	0	0	0	0	0
Propionibacterium_acnes	0	0	0	0	0	0	0	0	0	0	0	2.8999e-05	0	0	0	0	0	0	0	0	0	0	0	0	0	0	0	0	0	0	0	0	0	9.14704e-05	0	0	0	0	0	0	0	0	0	0	0	0	0	0	0
Actinomycetales_unclassified_Actinomycetales_unclassified	0	0	0	0	0	0	0	0	0	0	0	0	0	0	0	0	0	0	0	0	0	0	2.62985e-05	0	0	0	0	0	0	0	0	0	0	0	0	0	0	0	0	0	0	0	0	3.96479e-05	0	0	0	0	0
Oribacterium_sinus	0	0	0	0	0	0	0	0	0	0	0	0	0	0	0	0	0	0	0	0	0	0	0	0	0	0	0	0	0	0	0	0	0	0	0	0	0	0	0	0	0	0	0	0	0	0	0	0	0
Anaerococcus_OTU155	0	0	0	0	0	0	0	0	0	0	0	0	0	0	0	0	0	0	0	4.38673e-05	0	0	0	0	0	0	0	0	0	0	0	0	0	0	0	0	0	0	0	0	0	0	0	0	0	0	0	0	0
Anaerococcus_OTU147	0	0	0	0	0	0	0	0	0	0	0	0	0	0	0	0	0	0	0	0	0	0	0	0	0	0	0	0	0	0	0	0	0	0	0	0	0	0	0	0	0	0	0	0	0	0	0	0	0
Brevibacterium_ravenspurgense	0	0	0	0	0	0	0	0	0	0	0	0	0	0	0	0	0.000136528	0	0	0	0	0	0	0	0	0	0	0	0	0	0	0	0	0	0	0	0	0	0	0	0	0	0	0	0	0	0	0	0
Bacteroides_vulgatus	0	0	0	0	0	0	0	0	0	0	0	0	0	0	0	0	0	0	0	0	0	0	0	0	0	0	0	0	0	0	0	0	0	0	0	0	0	0	0	0	0	0	0	0	0	0	0	0	0
Mobiluncus_curtisii	0	0	0	0	0	0	0	0	0	0	0	0	0	0	0	0	0	0	0	0	0	0	0	0	0	0	0	0	0	0	0	0	0	0	0	0	0	0	0	0	0	0	0	0	0	0	0	0	0
Sneathia_OTU65	0	0	0	0	0	0	0	0	0	0	0	0	0	0	0	0	0	0	0	0	0	0	0	0	0	0	0	0	0	0	0	0	0	0	0	0	0	0	0	0	0	0	0	0	0	0	0	0	0
Sutterella_Sutterella_unclassified	0	2.09126e-05	0	0	0	0	0	0	5.41594e-05	0	0	0	0	0	0	0	0	0	0	0.000307071	0	0	0	0	0	0	0	0	0	0	0	0	0	0	0	0	0	0	0	0	0	0	0	0	0	0	0	0	0
Peptococcus_niger	0	0	0	0	0	0	3.78058e-05	0	0	0	0	2.8999e-05	0	0	0	0	0	0	0	0.000131602	0	0	0	0	0	0	0	0	0	0	0	0	0	0	0	0	0	0	0	0	0	0	0	0	0	0	0	0	0
Prevotella_OTU43	0	0	0	0	0	0	0	0	0	0	0	0	0	0	0	0	0	0	0	0	0	0	0	0	0	0	0	0	0	0	0	0	0	0	0	0	0	0	0	0	0	3.5917e-05	0	0	0	0	0	0	0
Alphaproteobacteria_unclassified_Alphaproteobacteria_unclassified	0	0	0	0	0	0	0	0	0	0	0	0	0	0	0	0	0	0	0	0	0	0	0	0	4.16892e-05	0	0	0	0	0	0	0	0	0	0	4.30052e-05	0	0	0	0	0	0	0	3.96479e-05	2.06932e-05	0	0	3.68406e-05	0
Corynebacterium_jeikeium	0	0	0	0	0	0	0	0	0	0	0	0	0	0	0	0	0	0	0	0	0	0	0	0	0	0	0	0	0	0	0	0	0	0	0	0	0	0	0	0	0	0	0	0	0	0	0	0	0
Prevotella_salivae	0	0	0	0	0	0	0	0	0	0	0	0	0	0	0	0	0	0	0	0	0	0	0	0	0	0	0	0	0	0	0	0	0	0	0	0	0	0	0	0	0	0	0	0	0	0	0	0	0
Corynebacterium_imitans	0	0	0	0	0	0	0	0	0	0	0	0	0	0	0	0	0	0	0	0	0	0	0	0	0	0	0	0	0	0	0	0	0	0	0	0	0	0	0	0	0	0	0	0	0	0	0	0	0
Acidaminococcus_fermentans	0	0	0	0	0	0	3.78058e-05	0	0	0	0	0	0	0	0	0	0	0	0	0	0	0	0	0	0	0	0	0	0	0	0	0	0	0	0	0	0	0	0	0	0	0	0	0	0	0	0	0	0
Clostridium_histolyticum	0	0	0	0	0	0	0	0	0	0	0	0	0	0	0	0	0	0	5.21594e-05	0	0	0	0	0	0	0	0	0	0	0	0	0	0	0	0	0	0	0	0	0	0	0	0	0	0	0	0	0	3.90549e-05
Faecalibacterium_prausnitzii	0	0	0	0	0	0	0	0	0	0	0	0	0	0	0	0	0.000204792	0	0	0	0	0	0	0	0	0	0	0	0	0	0	0	0	0	0	0	0	0	0	0	0	0	0	0	0	0	0	0	3.90549e-05
Flavobacteriaceae_unclassified_Flavobacteriaceae_unclassified	0	0	0	0	0	0	0	0	0	0	0.000254814	2.8999e-05	0	0	0	0	0	0	0	0	0	0	0	0	0	0	0	0	0	0	0	0	0	4.57352e-05	0	0	0	5.74086e-05	0	0	0	0	0	0	0	0	0	0	0
Helcococcus_ovis	0	0	0	0	0	0	0	0	0	0	0	0	0	0	0	0	6.8264e-05	0	0	0	0	0	0	0	0	0	0	0	0	0	0	0	0	0	0	0	0	0	0	0	0	0	0	0	0	0	0	0	0
Acinetobacter_baumanii	0	0	0	0	0	4.30413e-05	0	0	0	3.22654e-05	0	0	0	0	0	0	0	0	0	0	0	4.13087e-05	0	0	0	0	0	0	0	0	0	0	0	4.57352e-05	0	4.30052e-05	0	0	0	0	0	0	0	0	0	0	0	0	7.81097e-05
Bacteroides_thetaiotaomicron	0	0	0	0	0	0	0	0	0	0	0	0	0	0	0	0	0	0	0	0	0	0	0	0	0	0	0	0	0	0	0	0	0	0	0	0	0	0	0	0	0	0	0	0	0	0	0	0	0
Lactobacillus_johnsonii	0	0	0	0	0	0	0	0	0	0	0	0	0	0	0	0	0	0	0	0	0	0	0	0	0	0	0	0	0	0	0	0	0	0	0	0	0	0	0	0	0	0	0	0	0	0	0	0	0
Atopobium_minutum	0	0	0	0	0	2.15206e-05	0	0	0	0	0	5.79979e-05	0	0	0	0	0	0	0	0	0	0	0	0	0	0	0	0	0	0	0	0	0	0	0	0	0	0	0	0	0	0	0	0	0	0	0	0	0
Corynebacterium_nigricans	0	0	0	0	0	0	0	0	0	0	0	0	0	0	0	0	0	0	0	0	0	0	0	0	0	0	0	0	0	0	0	0	0	0	0	0	0	0	0	0	0	0	0	0	0	0	0	0	0
Prevotella_oris	0	0	0	0	0	0	0	0	0	0	0	0	0	0	0	0	0	0	0	0	0	0	0	0	0	0	0	0	0	0	0	0	0	0	0	0	0	0	0	0	0	0	0	0	0	0	0	0	0
Hyphomicrobium_Hyphomicrobium_unclassified	0	0	0	0	0	0	0	0	0	0	0	0	0	0	0	0	0	0	0	0	0	0	0	0	0	0	0	0	0	0	0	0	0	0	0	0	0	0	0	0	0	0	0	3.96479e-05	0	0	0	0	7.81097e-05
Klebsiella_granulomatis	0	0	0	0	0	0	0	0	0	0	0	0	0	0	0	0	0	0	0	0	0	0	0	0	0	0	0	0	0	0	0	0	0	0	0	0	0	0	0	0	0	0	0	0	0	0	0	0	0
Prevotella_oralis	0	0	0	0	0	0	0	0	0	0	0	0	0	0	0	0	0	0	0	0	0	0	0	0	0	0	0	0	0	0	0	0	0	0	0	0	0	0	0	0	0	0	0	0	0	0	0	0	0
Aurantimonas_altamirensis	0	0	0	0	0	0	0	0	0	0	0	0	0	0	0	0	0	0	0	0	0	0	0	0	4.16892e-05	0	0	0	0	0	0	0	0	0	0	4.30052e-05	0	0	0	0	0	0	0	0	0	3.85386e-05	0	3.68406e-05	0.000117165
Eubacterium_rectale	0	0	0	0	0	0	0	0	0	0	0	0	0	0	0	0	6.8264e-05	0	0	0	0	0	0	0	0	0	0	0	0	0	0	0	0	0	0	0	0	0	0	0	0	0	0	0	0	0	0	0	3.90549e-05
Lactobacillus_oris	0	0	0	0	0	0	0	0	0	0	0	0	0	0	0	0	0	0	0	0	0	0	0	0	0	0	0	0	0	0	0	0	0	0	0	0	0	0	0	0	0	0	0	0	0	0	0	0	0
Prevotella_histicola	0	0	0	0	0	0	0	0	0	0	0	0	0	0	0	0	0	0	0	0	0	0	0	0	0	0	0	0	0	0	0	0	0	0	0	0	0	0	0	0	0	0	0	0	0	0	0	0	0
Veillonellaceae_unclassified_Veillonellaceae_unclassified	0	0	0	0	0	0	0	0	0	0	0	2.8999e-05	0	0	0	0	0	0	0	0	0	0	0	0	0	0	0	0	5.37403e-05	0	0	0	0	0	0	0	0	0	0	0	0	0	0	0	0	0	0	0	0
Chryseobacterium_gleum	0	0	0	0	0	0	0	0	0	0	0	0	0	0	0	0	0	0	0	0	0	0	0	0	0	0	0	0	0	0	0	0	0	0	0	0	0	0	0	0	0	0	0	0	0	0	0	0	0
Corynebacterium_simulans	0	0	0	0	0	0	0	0	0	0	0	0	0	0	0	0	0	0	0	4.38673e-05	0	0	0	0	0	0	0	0	0	0	0	0	0	0	0	0	0	0	0	0	0	0	0	0	0	0	0	0	0
Lachnospiraceae_unclassified_Lachnospiraceae_unclassified	0	0	0	0	0	0	0	0	0	0	0	0	0	0	0	0	0	0	0	0	0	0	0	0	0	0	0	0	0	0	0	0	0	0	0	0	0	0	0	0	0	0	0	0	0	0	0	0	3.90549e-05
Morganella_morganii	0	0	0	0	0	0	0	0	0	0	0	0	0	0	0	0	0	0	0	0.000570275	0	0	0	0	0	0	0	0	0	0	0	0	0	0	0	0	0	0	0	0	0	0	0	0	0	0	0	0	0
Anaerococcus_OTU151	0	0	0	0	0	0	7.56115e-05	0	0	0	0	0	0	0	0	0	0	0	0	0	0	0	0	0	0	0	0	0	0	0	0	0	0	0	0	0	0	0	0	0	0	0	0	0	0	0	0	0	0
Dialister_succinatiphilus	0	0	0	0	0	0	0	0	0	0	0	0	0	0	0	0	0	0	0	0	0	0	0	0	0	0	0	0	0	0	0	0	0	0	0	0	0	0	0	0	0	0	0	0	0	0	0	0	0
Staphylococcus_Staphylococcus_unclassified	0	0	0	0	0	0	0	0	0	0	0	0	0	0	0	0	0	0	0	0	0	0	0	0	0	0	0	0	0	0	0	0	0	0	0	0	0	0	0	0	0	0	0	0	0	0	0	0	0
Gemella_morbillorum	0	0	0	0	0	0	0	0	0	0	0	0	0	0	0	0	0	0	0	0	0	0	0	0	0	0	0	0	0	0	0	0	0	0	0	0	0	0	0	0	0	0	0	0	0	0	0	0	0
Lactobacillales_unclassified_Lactobacillales_unclassified	0	0	0	0	0	0	0	0	0	0	0	0	0	0	0	0	0	0	0	0	0	0	0	0	0	0	0	0	0	0	0	0	0	0	0	0	0	0	0	0	0	0	0	0	0	0	0	0	0
Streptococcus_parasanguinis	0	0	0	0	0	0	0	0	0	0	0	0	0	0	0	0	0	0	0	0	0	0	0	0	0	0	0	0	0	0	0	0	0	0	0	0	0	0	0	0	0	0	0	0	0	0	0	0	0
Afipia_broomeae	0	0	0	0	0	0	0	0	0	0	0	0	0	0	0	0	0	0	0	0	0	0	0	0	0	0	0	0	5.37403e-05	0	0	0	0	0	0	0	0	0	0	0	0	0	0	0	0	0	0	0	3.90549e-05
Corynebacterium_kroppenstedtii	0	0	0	0	0	0	0	0	0	0	0	0	0	0	0	0	0	0	0	0	0	0	0	0	0	0	0	0	0	0	0	0	0	0	0	0	0	0	0	0	0	0	0	0	0	0	0	3.68406e-05	0
Delftia_acidovorans	1.94401e-05	0	0	0	0	0	0	0	0	0	0	0	0	0	0	0	6.8264e-05	0	0	0	0	0	0	0	0	0	0	0	0	0	0	0	0	0	0	0	0	0	0	0	0	0	0	0	0	0	0	0	0
Mycoplasma_genitalium	0.000272162	0	0	0	0	0	0	0	0	0	0	0	0	0	0	0	0	0	0	0	0	0	0	0	0	0	0	0	0	0	0	0	0	0	0	0	0	0	0	0	0	0	0	0	0	0	0	0	0
Clostridium_Clostridium_unclassified	0	0	0	0	0	0	0	0	0	0	7.2804e-05	0	0	0	0	0	0	0	0	0	0	0	0	0	0	0	0	0	0	0	0	0	0	0	0	0	0	0	0	0	0	0	0	0	0	0	0	0	0
Lactobacillus_casei	0	0	0	0	0	0	0	0	0	0	0	0	0	0	0	0	0.000136528	0	0	0	0	0	0	0	0	0	0	0	0	0	0	0	0	0	0	0	0	0	0	0	0	0	0	0	0	0	0	0	0
Prevotella_OTU44	0	0	0	0	0	0	0	0	0	0	0	0	0	0	0	0	0	0	0	0	0	0	0	0	0	0	0	0	0	0	0	0	0	0	0	0	0	0	0	0	0	0	0	0	0	0	0	0	0
Staphylococcus_lugdunensis	0	0	0	0	0	0	0	0	0	0	0	0	0	0	0	0	0	0	0	0	0	0	0	0	0	0	0	0	0	0	0	0	0	0	0	0	0	0	0	0	0	0	0	0	0	0	0	0	0
Staphylococcus_pasteuri/Staphylococcus	0	0	0	0	0	0	0	0	0	0	0	0	0	0	0	0	0	0	0	0	0	0	0	0	0	0	0	0	0	0	0	0	0	0	0	0	0	0	0	0	0	0	0	0	0	0	0	0	0
Actinomyces_europaeus	0	0	0	0	0	0	0	0	0	0	0	0	0	0	0	0	0	0	0	0.000350939	0	0	0	0	0	0	0	0	0	0	0	0	0	0	0	0	0	0	0	0	0	0	0	0	0	0	0	0	0
Bacteroides_uniformis	0	0	0	0	0	0	0	0	0	0	0	0	0	0	0	0	0	0	0	0	0	0	0	0	0	0	0	0	0	0	0	0	0	0	0	0	0	0	0	0	0	0	0	0	0	0	0	0	7.81097e-05
Clostridium_ramosum	0	0	0	0	0	0	0	0	0	0	0	0	0	0	0	0	0	0	0	0	0	0	0	0	0	0	0	0	0	0	0	0	0	0	0	0	0	0	0	0	0	0	0	0	0	0	0	0	0
Coriobacteriaceae_unclassified_Coriobacteriaceae_unclassified	0	0	0	0	0	0	0	0	0	0	0	0	0	0	0	0	0	0	0	0	0	0	0	0	0	0	0	0	0	0	0	0	0	0	0	0	0	0	0	0	0	0	0	0	0	0	0	0	0
Corynebacterium_glucuronolyticum	0	0	0	0	0	0	0	0	0	0	0	0	0	0	0	0	0	0	0	0	0	0	0	0	0	0	0	0	0	0	0	0	0	0	0	0	0	0	0	0	0	0	0	0	0	0	0	0	0
Gemella_sanguinis	0	0	0	0	0	0	0	0	0	0	0	0	0	0	0	0	0	0	0	0	0	0	0	0	0	0	0	0	0	0	0	0	0	0	0	0	0	0	0	0	0	0	0	0	0	0	0	0	0
Megasphaera_micronuciformis	0	0	0	0	0	0	0	0	0	0	0	0	0	0	0	0	0	0	0	0	0	0	0	0	0	0	0	0	0	0	0	0	0	0	0	0	0	0	0	0	0	0	0	0	0	0	0	0	0
Neisseria_gonorrhoeae	0	0	0	0	0	0	0	0	0	0	0	0	0	0	0	0	0	0	0	0	0	0	0	0	0	0	0	0	0	0	0	0	0	0	0	0	0	0	0	0	0	0	0	0	0	0	0	0	0
Streptococcus_infantis	0	0	0	0	0	0	0	0	0	0	0	0	0	0	0	0	0	0	0	0	0	0	0	0	0	0	0	0	0	0	0	0	0	0	0	0	0	0	0	0	0	0	0	0	0	0	0	0	0
Ureaplasma_Ureaplasma_unclassified	0	0	0	0	0	0	0	0	0	0	0	0	0	0	0	0	0	0	0	0	0	0	0	0	0	0	0	0	0	0	0	0	0	0	0	0	0	0	0	0	0	0	0	0	0	0	0	0	0
Actinomyces_urogenitalis	0	0	0	0	0	0	0	0	0	0	0	0	0	0	0	0	0	0	0	0.000219337	0	0	0	0	0	0	0	0	0	0	0	0	0	0	0	0	0	0	0	0	0	0	0	0	0	0	0	0	0
Bacilli_unclassified_Bacilli_unclassified	0	0	0	0	0	0	0	0	0	0	0	0	0	0	0	0	0	0	0	0	0	0	0	0	0	0	0	0	0	0	0	0	0	0	0	0	0	0	0	0	0	0	0	0	0	0	0	0	0
Bacteroides_dorei	0	0	0	0	0	0	0	0	0	0	0	0	0	0	0	0	0	0	0	0	0	0	0	0	0	0	0	0	0	0	0	0	0	0	0	0	0	0	0	0	0	0	0	0	0	0	0	0	7.81097e-05
Caulobacter_leidyi	0	0	0	0	0	0	0	0	0	0	0	0	0	0	0	0	0	0	0	0	0	0	0	0	0	3.9482e-05	0	0	0	0	0	0	0	0	0	0	0	0	0	0	0	0	0	0	0	0	0	0	0
Microbacteriaceae_unclassified_Microbacteriaceae_unclassified	0	0	0	0	0	0	0	0	0	0	0	0	0	0	0	0	0	0	0	0	0	0	0	0	0	0	0	0	0	0	2.14542e-05	0	0	0	0	0	0	0	0	0	0	0	0	0	0	0	0	0	0
Porphyromonadaceae_unclassified_Porphyromonadaceae_unclassified	0	0	0	0	0	0	0	0	0	0	0	0	0	0	0	0	0	0	0	0	0	0	0	0	0	0	0	0	0	0	0	0	0	0	0	0	0	0	0	0	0	0	0	0	0	0	0	0	0
Actinomyces_Actinomyces_unclassified	0	0	0	0	0	0	0	0	0	0	0	0	0	0	0	0	0	0	0	0	0	0	0	0	0	0	0	0	0	0	0	0	0	4.57352e-05	0	0	0	0	0	0	0	0	0	0	0	0	0	0	0
Anaerococcus_OTU153	0	0	0	0	0	0	0	0	0	0	3.6402e-05	0	0	0	0	0	0	0	0	0	0	0	0	0	0	0	0	0	0	0	0	0	0	0	0	0	0	0	0	0	0	0	2.21034e-05	0	0	0	0	0	0
Propionibacterium_Propionibacterium_unclassified	0	0	0	0	0	0	0	0	0	0	0	0	0	0	0	0	0	0	0	0	0	0	0	0	0	0	0	0	0	0	0	0	0	0	0	0	0	0	2.66567e-05	0	0	0	0	0	0	0	0	0	0
Anaerococcus_prevotii	0	0	0	0	0	0	0	0	0	0	0	0	0	0	0	0	0	0	0	0	0	0	0	0	0	0	0	0	0	0	0	0	0	0	0	0	0	0	0	0	0	0	0	0	0	0	0	0	0
Bacteroides_cellulosilyticus	0	0	0	0	0	0	0	0	0	0	0	0	0	0	0	0	6.8264e-05	0	0	0	0	0	0	0	0	0	0	0	0	0	0	0	0	0	0	0	0	0	0	0	0	0	0	0	0	0	0	0	7.81097e-05
Brevundimonas_intermedia/Brevundimonas	0	0	0	0	0	0	0	0	0	0	0	0	0	0	0	0	0	0	0	0	0	0	0	0	0	0	0	0	0	0	0	0	0	0	0	0	0	0	0	0	0	0	0	0	0	0	0	0	0
Haemophilus_aegyptius	0	0	0	0	0	0	0	0	0	0	0	0	0	0	0	0	0	0	0	0	0	0	0	0	0	0	0	0	0	0	0	0	0	0	0	0	0	0	0	0	0	0	0	0	0	0	0	0	0
Haemophilus_parainfluenzae	0	0	0	0	4.87508e-05	0	0	0	0	0	0	0	0	0	0	0	0	0	0	0	0	0	0	0	0	0	0	0	0	0	0	0	0	0	0	0	0	0	0	0	0	0	0	0	0	0	0	0	0
Streptococcus_urinalis	0	0	0	0	0	0	0	0	0	0	0	0	0	0	0	0	0	0	0	0	0	0	0	0	0	0	0	0	0	0	0	0	0	0	0	0	0	0	0	0	0	0	0	0	0	0	0	0	0
Bacteroides_xylanisolvens	0	0	0	0	0	0	0	0	0	0	0	0	0	0	0	0	0	0	0	0	0	0	0	0	0	0	0	0	0	0	0	0	0	0	0	0	0	0	0	0	0	0	0	0	0	0	0	0	0
Clostridium_chauvoei	0	0	0	0	0	0	0	0	0	0	0	0	0	0	0	0	0	0	0	0	0	0	0	0	0	0	0	0	0	0	0	0	0	0	0	0	0	0	0	0	0	0	0	0	0	0	0	0	0
Facklamia_ignava	0	0	0	0	0	0	0	0	0	0	0	0	0	0	0	0	0	0	0	0	0	0	0	0	0	0	0	0	0	0	0	0	0	0	0	0	0	0	0	0	0	0	0	0	0	0	0	0	0
Fusobacterium_periodonticum	0	0	0	0	0	0	0	0	0	0	0	0	0	0	0	0	0	0	0	0	0	0	0	0	0	0	0	0	0	0	0	0	0	4.57352e-05	0	0	0	0	0	0	0	0	0	0	0	0	0	0	0
Granulicatella_adiacens	0	0	0	0	0	0	0	0	0	0	0	0	0	0	0	0	0	0	0	0	0	0	0	0	0	0	0	0	0	0	0	0	0	0	0	0	0	0	0	0	0	0	0	0	0	0	0	0	0
Haemophilus_haemolyticus	0	0	0	0	0	0	0	0	0	0	0	0	0	0	0	0	0	0	0	0	0	0	0	0	0	0	0	0	0	0	0	0	0	0	0	0	0	0	0	0	0	0	0	0	0	0	0	0	0
Bacteroides_stercoris	0	0	0	0	0	0	0	0	0	0	0	0	0	0	0	0	0	0	0	0	0	0	0	0	0	0	0	0	0	0	0	0	0	0	0	0	0	0	0	0	0	0	0	0	0	0	0	0	0
Bosea_Bosea_unclassified	0	0	0	0	0	0	0	0	0	0	0	0	0	0	0	0	0	6.18582e-05	0	0	0	0	0	0	0	0	0	0	0	0	0	0	0	0	0	0	0	0	0	0	0	0	0	0	0	0	0	0	0
Burkholderiales_unclassified_Burkholderiales_unclassified	0	0	0	0	0	0	0	0	0	0	0	0	0	0	0	0	0	0	0	0	0	0	0	0	0	0	0	9.6432e-05	0	0	0	0	0	0	0	0	0	0	0	0	0	0	0	0	0	0	0	0	0
Enterococcus_cecorum	0	0	0	0	0	0	0	0	0	0	0	0	0	0	0	0	0	0	0	0	0	0	0	0	0	0	0	0	0	0	0	0	0	0	0	0	0	0	0	0	0	0	0	0	0	0	0	0	0
Gammaproteobacteria_unclassified_Gammaproteobacteria_unclassified	0	0	0	0	0	0	0	0	0	0	0	0	0	0	0	0	0	0	0	0	0	0	0	0	0	0	0	0	0	0	0	0	0	0	0	0	0	0	0	0	0	0	0	0	0	0	0	0	0
Ruminococcus_bromii	0	0	0	0	0	0	0	0	0	0	0	0	0	0	0	0	0	0	0	0	0	0	0	0	0	0	0	0	0	0	0	0	0	0	0	0	0	0	0	0	0	0	0	0	0	0	0	0	0
Actinomycetaceae_unclassified_Actinomycetaceae_unclassified	0	0	0	0	0	0	0	0	0	0	0	0	0	0	0	0	0	0	0	0	0	0	0	0	0	0	0	0	0	0	0	0	0	0	0	0	0	0	0	0	0	0	0	0	0	0	0	0	0
Anaerococcus_octavius	0	0	0	0	0	0	0	0	0	0	0	0	0	0	0	0	0	0	0	0	0	0	0	0	0	0	0	0	0	0	0	0	0	0	0	0	0	0	0	0	0	0	0	0	0	0	0	0	0
Bacteroides_massiliensis	0	0	0	0	0	0	0	0	0	0	0	0	0	0	0	0	0	0	0	0	0	0	0	0	0	0	0	0	0	0	0	0	0	0	0	0	0	0	0	0	0	0	0	0	0	0	0	0	0
Enterococcus_Enterococcus_unclassified	0	0	0	0	0	0	0	0	0	0	0	0	0	0	0	0	0	0	0	0	0	0	0	0	0	0	0	0	0	0	0	0	0	0	0	0	0	0	0	0	0	0	0	0	0	0	0	0	0
Lactobacillus_amylovorus	0	0	0	0	0	0	0	0	0	0	0	2.8999e-05	0	0	0	0	0	0	0	0	0	0	0	0	0	0	0	0	0	0	0	0	0	0	0	0	7.51033e-05	0	0	0	0	0	0	0	0	0	0	0	0
Moraxella_osloensis	1.94401e-05	0	0	0	0	0	0	0	0	0	0	0	0	0	0	0	0	0	0	0	0	0	0	0	0	0	0	0	0	0	0	0	0	0	0	0	0	0	0	0	0	0	0	0	0	0	0	0	0
Prevotella_buccae	0	0	0	0	0	0	0	0	0	0	0	0	0	0	0	0	0	0	0	0	0	0	0	0	0	0	0	0	0	0	0	0	0	0	0	0	0	0	0	0	0	0	0	0	0	0	0	0	0
Bifidobacterium_scardovii	0	0	0	0	0	0	0	0	0	0	0	0	0	0	0	0	0	0	0	0	0	0	0	0	0	0	0	0	0	0	0	0	0	0	0	0	0	0	0	0	0	0	0	0	0	0	0	0	0
Clostridium_cocleatum	0	0	0	0	0	0	0	0	0	0	0	0	0	0	0	0	0	0	0	0	0	0	0	0	0	0	0	0	0	0	0	0	0	0	0	0	0	0	0	0	0	0	0	0	0	0	0	0	0
Methylophilaceae_unclassified_Methylophilaceae_unclassified	0	0	0	0	0	0	0	0	0	0	0	0	0	0	0	0	0	0	0	0	0	0	0	0	0	0	0	0	0	0	0	0	0	0	0	0	0	0	0	0	0	0	0	0	0	0	0	0	0
Prevotella_nigrescens	0	0	0	0	0	0	0	0	0	0	0	0	0	0	0	0	0	0	0	0	0	0	0	0	0	0	0	0	0	0	0	0	0	0	0	0	0	0	0	0	0	0	0	0	0	0	0	0	0
Roseburia_faecis	0	0	0	0	0	0	0	0	0	0	0	0	0	0	0	0	0	0	0	0	0	0	0	0	0	0	0	0	0	0	0	0	0	0	0	0	0	0	0	0	0	0	0	0	0	0	0	0	0
Roseburia_inulinivorans	0	0	0	0	0	0	0	0	0	0	0	0	0	0	0	0	0	0	0	0	0	0	0	0	0	0	0	0	0	0	0	0	0	0	0	0	0	0	0	0	0	0	0	0	0	0	0	0	0
Staphylococcus_equorum	0	0	0	0	0	0	0	0	0	0	0	0	0	0	0	0	0	0	0	0	0	0	0	0	0	0	0	0	0	0	0	0	0	0	0	0	0	0	0	0	0	0	0	0	0	0	0	0	0
Syntrophococcus_sucromutans	0	0	0	0	0	0	0	0	0	0	0	0	0	0	0	0	0	0	0	0	0	0	0	0	0	0	0	0	0	0	0	0	0	0	0	0	0	0	0	0	0	0	0	0	0	0	0	0	0
Actinomyces_odontolyticus	0	0	0	0	0	0	0	0	0	0	0	0	0	0	0	0	0	0	0	0	0	0	0	0	0	0	0	0	0	0	0	0	0	0	0	0	0	0	0	0	0	0	0	0	0	0	0	0	0
Citrobacter_braakii	0	0	0	0	0	0	0	0	0	0	0	0	0	0	0	0	0	0	0	0	0	0	0	0	0	0	0	0	0	0	0	0	0	0	0	0	0	0	0	0	0	0	0	0	0	0	0	0	0
Comamonadaceae_unclassified_Comamonadaceae_unclassified	0	0	0	0	0	0	0	0	0	0	0	0	0	0	0	0	0	0	0	0	0	0	0	0	0	0	0	0	0	0	0	0	0	0	0	0	0	0	0	0	0	0	0	0	0	0	0	0	0
Corynebacterium_atypicalis	0	0	0	0	0	0	0	0	0	0	0	0	0	0	0	0	0	0	0	0	0	0	0	0	0	0	0	0	0	0	0	0	0	0	0	0	0	0	0	0	0	0	0	0	0	0	0	0	0
Corynebacterium_pyruviciproducens	0	0	0	0	0	0	0	0	0	0	0	0	0	0	0	0	0	0	0	0	0	0	0	0	0	0	0	0	0	0	0	0	0	0	0	0	0	0	0	0	0	0	0	0	0	0	0	0	0
Corynebacterium_vitarumen	0	0	0	0	0	0	0	0	0	0	0	0	0	0	0	0	0	0	0	0	0	0	0	0	0	0	0	0	0	0	0	0	0	0	0	0	0	0	0	0	0	0	0	0	0	0	0	0	0
Dorea_longicatena	0	0	0	0	0	0	0	0	0	0	0	0	0	0	0	0	0	0	0	0	0	0	0	0	0	0	0	0	0	0	0	0	0	0	0	0	0	0	0	0	0	0	0	0	0	0	0	0	0
Eggerthella_sinensis	0	0	0	0	0	0	0	0	0	0	0	0	0	0	0	0	0	0	0	0	0	0	0	0	0	0	0	0	0	0	0	0	0	0	0	0	0	0	0	0	0	0	0	0	0	0	0	0	0
Granulicatella_Granulicatella_unclassified	0	0	0	0	0	0	0	0	0	0	0	0	0	0	0	0	0	0	0	0	0	0	0	0	0	0	0	0	0	0	0	0	0	0	0	0	0	0	0	0	0	0	0	0	0	0	0	0	0
Microbacterium_Microbacterium_unclassified	0	0	0	0	0	0	0	0	0	0	0	0	0	0	0	0	0	0	0	0	0	0	0	0	0	0	0	0	0	0	0	0	0	0	0	0	0	0	0	0	0	0	0	0	2.06932e-05	0	0	0	0
Prevotella_OTU54	0	0	0	0	0	0	0	0	0	0	0	0	0	0	0	0	0	0	0	0	0	0	0	0	0	0	0	0	0	0	0	0	0	0	0	0	0	0	0	0	0	0	0	0	0	0	0	0	0
Sneathia_Sneathia_unclassified	0	0	0	0	0	0	0	0	0	0	0	0	0	0	0	0	0	0	0	0	0	0	0	0	0	0	0	0	0	0	0	0	0	0	0	0	0	0	0	0	0	0	0	0	0	0	0	0	0
Sphingobacterium_spiritivorum	0	0	0	0	0	0	0	0	0	0	0	0	0	0	0	0	0	0	0	0	0	0	0	0	0	0	0	0	0	0	0	0	0	0	0	0	0	0	0	0	0	0	0	0	0	0	0	0	0
Staphylococcus_simulans	0	0	0	0	0	0	0	0	0	0	0	0	0	0	0	0	0	0	0	0	0	0	0	0	0	0	0	0	0	0	0	0	0	0	0	0	0	0	0	0	0	0	0	0	0	0	0	0	0
Actinobaculum_urinale	0	0	0	0	0	0	0	0	0	0	0	0	0	0	0	0	0	0	0	0	0	0	0	0	0	0	0	0	0	0	0	0	0	0	0	0	0	0	0	0	0	0	0	0	0	0	0	0	0
Aerococcus_viridans	0	0	0	0	0	0	0	0	0	0	0	0	0	0	0	0	0	0	0	0	0	0	0	0	0	0	0	0	0	0	0	0	0	0	0	0	0	0	0	0	0	0	0	0	0	0	0	0	3.90549e-05
Blautia_Blautia_unclassified	0	0	0	0	0	0	0	0	0	0	0	0	0	0	0	0	0	0	0	0	0	0	0	0	0	0	0	0	0	0	0	0	0	0	0	0	0	0	0	0	0	0	0	0	0	0	0	0	0
Bradyrhizobium_pachyrhizi	0	0	0	0	0	0	0	0	0	0	0	0	0	0	0	0	0	0	0	0	0	0	0	0	0	0	0	0	0	0	0	0	0	0	0	0	0	0	0	0	0	0	0	0	0	0	0	0	0
Brevundimonas_Brevundimonas_unclassified	0	0	0	0	0	0	0	0	0	0	0	0	0	0	0	0	0	0	0	0	0	0	0	0	0	0	0	0	0	0	0	0	0	0	0	0	0	0	0	0	0	0	0	0	0	0	0	0	0
Citrobacter_murliniae	0	0	0	0	0	0	0	0	0	0	0	0	0	0	0	0	0	0	0	0	0	0	0	0	0	0	0	0	0	0	0	0	0	0	0	0	0	0	0	0	0	0	0	0	0	0	0	0	0
Clostridium_bartlettii	0	0	0	0	0	0	0	0	0	0	0	0	0	0	0	0	0	0	0	0	0	0	0	0	0	0	0	0	0	0	0	0	0	0	0	0	0	0	0	0	0	0	0	0	0	0	0	0	0
Corynebacterium_amycolatum	0	0	0	0	0	0	0	0	0	0	0	0	0	0	0	0	0	0	0	0	0	0	0	0	0	0	0	0	0	0	0	0	0	0	0	0	0	0	0	0	0	0	0	0	0	0	0	0	0
Corynebacterium_OTU28	0	0	0	0	0	0	0	0	0	0	0	0	0	0	0	0	0	0	0	0	0	0	0	0	0	0	0	0	0	0	0	0	0	0	0	0	0	0	0	0	0	0	0	0	0	0	0	0	0
Facklamia_Facklamia_unclassified	0	0	0	0	0	0	0	0	0	0	0	0	0	0	0	0	0	0	0	0	0	0	0	0	0	0	0	0	0	0	0	0	0	0	0	0	0	0	0	0	0	0	0	0	0	0	0	0	0
Facklamia_tabacinasalis	0	0	0	0	0	0	0	0	0	0	0	0	0	0	0	0	0	0	0	0	0	0	0	0	0	0	0	0	0	0	0	0	0	0	0	0	0	0	0	0	0	0	0	0	0	0	0	0	0
Haemophilus_Haemophilus_unclassified	0	0	0	0	0	0	0	0	0	0	0	0	0	0	0	4.66701e-05	0	0	0	0	0	0	0	0	0	0	0	0	0	0	0	0	0	0	0	0	0	0	0	0	0	0	0	0	0	0	0	0	0
Porphyromonas_catoniae	0	0	0	0	0	0	0	0	0	0	0	0	0	0	0	0	0	0	0	0	0	0	0	0	0	0	0	0	0	0	0	0	0	0	0	0	0	0	0	0	0	0	0	0	0	0	0	0	0
Prevotella_intermedia	0	0	0	0	0	0	0	0	0	0	0	0	0	0	0	0	0	0	0	0	0	0	0	0	0	0	0	0	0	0	0	0	0	0	0	0	0	0	0	0	0	0	0	0	0	0	0	0	0
Prevotella_loescheii	0	0	0	0	0	0	0	0	0	0	0	0	0	0	0	0	0	0	0	0	0	0	0	0	0	0	0	0	0	0	0	0	0	0	0	0	0	0	0	0	0	0	0	0	0	0	0	0	0
Propionibacterium_granulosum	0	0	0	0	0	0	0	0	0	0	0	0	0	0	0	0	0	0	0	0	0	0	0	0	0	0	0	0	0	0	0	0	0	0	0	0	0	0	0	0	0	0	0	0	0	0	0	0	0
Ruminococcus_torques	0	0	0	0	0	0	0	0	0	0	0	0	0	0	0	0	0	0	0	0	0	0	0	0	0	0	0	0	0	0	0	0	0	0	0	0	0	0	0	0	0	0	0	0	0	0	0	0	0
Streptococcus_pasteurianus	0	0	0	0	0	0	0	0	0	0	0	0	0	0	0	0	0	0	0	0	0	0	0	0	0	0	0	0	0	0	0	0	0	0	0	0	0	0	0	0	0	0	0	0	0	0	0	0	0
Streptococcus_sanguinis	0	0	0	0	0	0	0	0	0	0	0	0	0	0	0	0	0	0	0	0	0	0	0	0	0	0	0	0	0	0	0	0	0	0	0	0	0	0	0	0	0	0	0	0	0	0	0	0	0
Treponema_pallidum	0	0	0	0	0	0	0	0	0	0	0	0	0	0	0	0	0	0	0	0	0	0	0	0	0	0	0	0	0	0	0	0	0	0	0	0	0	0	0	0	0	0	0	0	0	0	0	0	0
Yersinia_intermedia	0	0	0	0	0	0	0	0	0	0	0	0	0	0	0	0	0	0	0	0	0	0	0	0	0	0	0	0	0	0	0	0	0	0	0	0	0	0	0	0	0	0	0	0	0	0	0	0	0
Actinomyces_massiliensis	0	0	0	0	0	0	0	0	0	0	0	0	0	0	0	0	0	0	0	0	0	0	0	0	0	0	0	0	0	0	0	0	0	0	0	0	0	0	0	0	0	0	0	0	0	0	0	0	0
Aerococcaceae_unclassified_Aerococcaceae_unclassified	0	0	0	0	0	0	0	0	0	0	0	0	0	0	0	0	0	0	0	0	0	0	0	0	0	0	0	0	0	0	0	0	0	0	0	0	0	0	0	0	0	0	0	0	0	0	0	0	0
Allisonella_histaminiformans	0	0	0	0	0	0	0	0	0	0	0	0	0	3.71126e-05	0	0	0	0	0	0	0	0	0	0	0	0	0	0	0	0	0	0	0	0	0	0	0	0	0	0	0	0	0	0	0	0	0	0	0
Bacteroides_coprocola	0	0	0	0	0	0	0	0	0	0	0	0	0	0	0	0	0	0	0	0	0	0	0	0	0	0	0	0	0	0	0	0	0	0	0	0	0	0	0	0	0	0	0	0	0	0	0	0	0
Bacteroides_faecis	0	0	0	0	0	0	0	0	0	0	0	0	0	0	0	0	0	0	0	0	0	0	0	0	0	0	0	0	0	0	0	0	0	0	0	0	0	0	0	0	0	0	0	0	0	0	0	0	0
Bacteroides_ovatus	0	0	0	0	0	0	0	0	0	0	0	0	0	0	0	0	0	0	0	0	0	0	0	0	0	0	0	0	0	0	0	0	0	0	0	0	0	0	0	0	0	0	0	0	0	0	0	0	0
Bacteroides_plebeius	0	0	0	0	0	0	0	0	0	0	0	0	0	0	0	0	0	0	0	0	0	0	0	0	0	0	0	0	0	0	0	0	0	0	0	0	0	0	0	0	0	0	0	0	0	0	0	0	0
Bifidobacteriaceae_unclassified_Bifidobacteriaceae_unclassified	0	0	0	0	0	0	0	0	0	0	0	0	0	0	0	0	0	0	0	0	0	0	0	0	0	0	0	0	0	0	0	0	0	0	0	0	0	0	0	0	0	0	0	0	0	0	0	0	0
Bifidobacterium_adolescentis	0	0	0	0	0	0	0	0	0	0	0	0	0	0	0	0	0	0	0	0	0	0	0	0	0	0	0	0	0	0	0	0	0	0	0	0	0	0	0	0	0	0	0	0	0	0	0	0	0
Bifidobacterium_catenulatum	0	0	0	0	0	0	0	0	0	0	0	0	0	0	0	0	0	0	0	0	0	0	0	0	0	0	0	0	0	0	0	0	0	0	0	0	0	0	0	0	0	0	0	0	0	0	0	0	0
Bifidobacterium_thermophilum	0	0	0	0	0	0	0	0	0	0	0	0	0	0	0	0	0	0	0	0	0	0	0	0	0	0	0	0	0	0	0	0	0	0	0	0	0	0	0	0	0	0	0	0	0	0	0	0	0
Blautia_glucerasea	0	0	0	0	0	0	0	0	0	0	0	0	0	0	0	0	0	0	0	0	0	0	0	0	0	0	0	0	0	0	0	0	0	0	0	0	0	0	0	0	0	0	0	0	0	0	0	0	0
Bradyrhizobiaceae_unclassified_Bradyrhizobiaceae_unclassified	0	0	0	0	0	0	0	0	0	0	0	0	0	0	0	0	0	0	0	0	0	0	0	0	0	0	0	0	0	0	0	0	0	0	0	0	0	0	0	0	0	0	0	0	0	0	0	0	0
Bradyrhizobium_Bradyrhizobium_unclassified	0	0	0	0	0	0	0	0	0	0	0	0	0	0	0	0	0	0	0	0	0	0	0	0	0	0	0	0	0	0	0	0	0	0	0	0	0	0	0	0	0	0	0	0	0	0	0	0	0
Brevundimonas_aurantiaca	0	0	0	0	0	0	0	0	0	0	0	0	0	0	0	0	0	0	0	0	0	0	0	0	0	0	0	0	0	0	0	0	0	0	0	0	0	0	0	0	0	0	0	0	0	0	0	0	0
Campylobacter_sputorum	0	0	0	0	0	0	0	0	0	0	0	0	0	0	0	0	0	0	0	0	0	0	0	0	0	0	0	0	0	0	0	0	0	0	0	0	0	0	0	0	0	0	0	0	0	0	0	0	0
Citrobacter_Citrobacter_unclassified	0	0	0	0	0	0	0	0	0	0	0	0	0	0	0	0	0	0	0	0	0	0	0	0	0	0	0	0	0	0	0	0	0	0	0	0	0	0	0	0	0	0	0	0	0	0	0	0	0
Clostridium_bolteae	0	0	0	0	0	0	0	0	0	0	0	0	0	0	0	0	0	0	0	0	0	0	0	0	0	0	0	0	0	0	0	0	0	0	0	0	0	0	0	0	0	0	0	0	0	0	0	0	0
Clostridium_disporicum	0	0	0	0	0	0	0	0	0	0	0	0	0	0	0	0	0	0	0	0	0	0	0	0	0	0	0	0	0	0	0	0	0	0	0	0	0	0	0	0	0	0	0	0	0	0	0	0	0
Clostridium_innocuum	0	0	0	0	0	0	0	0	0	0	0	0	0	0	0	0	0	0	0	0	0	0	0	0	0	0	0	0	0	0	0	0	0	0	0	0	0	0	0	0	0	0	0	0	0	0	0	0	0
Clostridium_orbiscindens	0	0	0	0	0	0	0	0	0	0	0	0	0	0	0	0	0	0	0	0	0	0	0	0	0	0	0	0	0	0	0	0	0	0	0	0	0	0	0	0	0	0	0	0	0	0	0	0	0
Corynebacterium_confusum	0	0	0	0	0	0	0	0	0	0	0	0	0	0	0	0	0	0	0	0	0	0	0	0	0	0	0	0	0	0	0	0	0	0	0	0	0	0	0	0	0	0	0	0	0	0	0	0	0
Corynebacterium_thomssenii	0	0	0	0	0	0	0	0	0	0	0	0	0	0	0	0	0	0	0	0	0	0	0	0	0	0	0	0	0	0	0	0	0	0	0	0	0	0	0	0	0	0	0	0	0	0	0	0	0
Escherichia_fergusonii	0	0	0	0	0	0	0	0	0	0	0	0	0	0	0	0	0	0	0	0	0	0	0	0	0	0	0	0	0	0	0	0	0	0	0	0	0	0	0	0	0	0	0	0	0	0	0	0	0
Fusobacteriales_unclassified_Fusobacteriales_unclassified	0	0	0	0	0	0	0	0	0	0	0	0	0	0	0	0	0	0	0	0	0	0	0	0	0	0	0	0	0	0	0	0	0	0	0	0	0	0	0	0	0	0	0	0	0	0	0	0	0
Klebsiella_Klebsiella_unclassified	0	0	0	0	0	0	0	0	0	0	0	0	0	0	0	0	0	0	0	0	0	0	0	0	0	0	0	0	0	0	0	0	0	0	0	0	0	0	0	0	0	0	0	0	0	0	0	0	0
Klebsiella_oxytoca	0	0	0	0	0	0	0	0	0	0	0	0	0	0	0	0	0	0	0	0	0	0	0	0	0	0	0	0	0	0	0	0	0	0	0	0	0	0	0	0	0	0	0	0	0	0	0	0	0
Lactobacillus_paracasei	0	0	0	0	0	0	0	0	0	0	0	0	0	0	0	0	0	0	0	0	0	0	0	0	0	0	0	0	0	0	0	0	0	0	0	0	0	0	0	0	0	0	0	0	0	0	0	0	0
Megasphaera_elsdenii	0	0	0	0	0	0	0	0	0	0	0	0	0	0	0	0	0	0	0	0	0	0	0	0	0	0	0	0	0	0	0	0	0	0	0	0	0	0	0	0	0	0	0	0	0	0	0	0	0
Methylobacillus_flagellatus	0	0	0	0	0	0	0	0	0	0	0	0	0	0	0	0	0	0	0	0	0	0	0	0	0	0	0	0	0	0	0	0	0	0	0	0	0	0	0	0	0	0	0	0	0	0	0	0	0
Moraxellaceae_unclassified_Moraxellaceae_unclassified	0	0	0	0	0	0	0	0	0	0	0	0	0	0	0	0	0	0	0	0	0	0	0	0	0	0	0	0	0	0	0	0	0	0	0	0	0	0	0	0	0	0	0	0	0	0	0	0	0
Mycobacterium_parascrofulaceum	0	0	0	0	0	0	0	0	0	0	0	0	0	0	0	0	0	0	0	0	0	0	0	0	0	0	0	0	0	0	0	0	0	0	0	0	0	0	0	0	0	0	0	0	0	0	0	0	0
Papillibacter_cinnamivorans	0	0	0	0	0	0	0	0	0	0	0	0	0	0	0	0	0	0	0	0	0	0	0	0	0	0	0	0	0	0	0	0	0	0	0	0	0	0	0	0	0	0	0	0	0	0	0	0	3.90549e-05
Prevotella_pallens	0	0	0	0	0	0	0	0	0	0	0	0	0	0	0	0	0	0	0	0	0	0	0	0	0	0	0	0	0	0	0	0	0	0	0	0	0	0	0	0	0	0	0	0	0	0	0	0	0
Prevotella_stercorea	0	0	0	0	0	0	0	0	0	0	0	0	0	0	0	0	0	0	0	0	0	0	0	0	0	0	0	0	0	0	0	0	0	0	0	0	0	0	0	0	0	0	0	0	0	0	0	0	0
Prevotella_veroralis	0	0	0	0	0	0	0	0	0	0	0	0	0	0	0	0	0	0	0	0	0	0	0	0	0	0	0	0	0	0	0	0	0	0	0	0	0	0	0	0	0	0	0	0	0	0	0	0	0
Proteus_Proteus_unclassified	0	0	0	0	0	0	0	0	0	0	0	0	0	0	0	0	0	0	0	0	0	0	0	0	0	0	0	0	0	0	0	0	0	0	0	0	0	0	0	0	0	0	0	0	0	0	0	0	0
Providencia_stuartii	0	0	0	0	0	0	0	0	0	0	0	0	0	0	0	0	0	0	0	0	0	0	0	0	0	0	0	0	0	0	0	0	0	0	0	0	0	0	0	0	0	0	0	0	0	0	0	0	0
Pseudomonodales_unclassified_Pseudomonodales_unclassified	0	0	0	0	0	0	0	0	0	0	0	0	0	0	0	0	0	0	0	0	0	0	0	0	0	0	0	0	0	0	0	0	0	0	0	0	0	0	0	0	0	0	0	0	0	0	0	0	0
Roseomonas_cervicalis	0	0	0	0	0	0	0	0	0	0	0	0	0	0	0	0	0	0	0	0	0	0	0	0	0	0	0	0	0	0	0	0	0	0	0	0	0	0	0	0	0	0	0	0	0	0	0	0	0
Ruminococcaceae_unclassified_Ruminococcaceae_unclassified	0	0	0	0	0	0	0	0	0	0	0	0	0	0	0	0	0	0	0	0	0	0	0	0	0	0	0	0	0	0	0	0	0	0	0	0	0	0	0	0	0	0	0	0	0	0	0	0	0
Serratia_marcescens	0	0	0	0	0	0	0	0	0	0	0	0	0	0	0	0	0	0	0	0	0	0	0	0	0	0	0	0	0	0	0	0	0	0	0	0	0	0	0	0	0	0	0	0	0	0	0	0	0
Staphylococcus_pettenkoferi	0	0	0	0	0	0	0	0	0	0	0	0	0	0	0	0	0	0	0	0	0	0	0	0	0	0	0	0	0	0	0	0	0	0	0	0	0	0	0	0	0	0	0	0	0	0	0	0	0
Staphylococcus_sciuri	0	0	0	0	0	0	0	0	0	0	0	0	0	0	0	0	0	0	0	0	0	0	0	0	0	3.9482e-05	0	0	0	0	0	0	0	0	0	0	0	0	0	0	0	0	0	0	0	0	0	0	0
Streptococcus_dysgalactiae	0	0	0	0	0	0	3.78058e-05	0	0	0	0	0	0	0	0	0	0	0	0	0	0	0	0	0	0	0	0	0	0	0	0	0	0	0	0	0	0	0	0	0	0	0	0	0	0	0	0	0	0
Streptococcus_mutans	0	0	0	0	0	0	0	0	0	0	0	0	0	0	0	0	0	0	0	0	0	0	0	0	0	0	0	0	0	0	0	0	0	0	0	0	0	0	0	0	0	0	0	0	0	0	0	0	0
Streptococcus_oralis	0	0	0	0	0	0	0	0	0	0	0	0	0	0	0	0	0	0	0	0	0	0	0	0	0	0	0	0	0	0	0	0	0	0	0	0	0	0	0	0	0	0	0	0	0	0	0	0	0
Sutterella_parvirubra	0	0	0	0	0	0	0	0	0	0	0	0	0	0	0	0	0	0	0	0	0	0	0	0	0	0	0	0	0	0	0	0	0	0	0	0	0	0	0	0	0	0	0	0	0	0	0	0	0
Sutterella_sanguinus	0	0	0	0	0	0	0	0	0	0	0	0	0	0	0	0	0	0	0	0	0	0	0	0	0	0	0	0	0	0	0	0	0	0	0	0	0	0	0	0	0	0	0	0	0	0	0	0	0
[truncated: 600 more columns]
